# Supplementary material for: Estimating infection fatality risk and ascertainment bias of COVID-19 in Osaka, Japan from February 2020 to January 2022
Source: Sci Rep. 2023 Apr 4;13:5540. doi: 10.1038/s41598-023-32639-9 (PMC10072030; doi:10.1038/s41598-023-32639-9)
Supplement: Supplementary file 4 — Supplementary Table S1. [file 41598_2023_32639_MOESM4_ESM.xlsx]

## Sheet: Daily positive case
Supplementary Table S1A. The incidence of confirmed cases by age group
Date	Age	Number of cases
2020-02-01	20-29	0
2020-02-02	20-29	0
2020-02-03	20-29	0
2020-02-04	20-29	0
2020-02-05	20-29	0
2020-02-06	20-29	0
2020-02-07	20-29	0
2020-02-08	20-29	0
2020-02-09	20-29	0
2020-02-10	20-29	0
2020-02-11	20-29	0
2020-02-12	20-29	0
2020-02-13	20-29	0
2020-02-14	20-29	0
2020-02-15	20-29	0
2020-02-16	20-29	0
2020-02-17	20-29	0
2020-02-18	20-29	0
2020-02-19	20-29	0
2020-02-20	20-29	0
2020-02-21	20-29	0
2020-02-22	20-29	0
2020-02-23	20-29	0
2020-02-24	20-29	0
2020-02-25	20-29	0
2020-02-26	20-29	0
2020-02-27	20-29	0
2020-02-28	20-29	0
2020-02-29	20-29	0
2020-03-01	20-29	0
2020-03-02	20-29	0
2020-03-03	20-29	0
2020-03-04	20-29	0
2020-03-05	20-29	0
2020-03-06	20-29	1
2020-03-07	20-29	2
2020-03-08	20-29	4
2020-03-09	20-29	0
2020-03-10	20-29	2
2020-03-11	20-29	3
2020-03-12	20-29	1
2020-03-13	20-29	1
2020-03-14	20-29	1
2020-03-15	20-29	0
2020-03-16	20-29	0
2020-03-17	20-29	0
2020-03-18	20-29	1
2020-03-19	20-29	1
2020-03-20	20-29	0
2020-03-21	20-29	0
2020-03-22	20-29	0
2020-03-23	20-29	0
2020-03-24	20-29	2
2020-03-25	20-29	0
2020-03-26	20-29	2
2020-03-27	20-29	7
2020-03-28	20-29	6
2020-03-29	20-29	3
2020-03-30	20-29	2
2020-03-31	20-29	9
2020-04-01	20-29	6
2020-04-02	20-29	7
2020-04-03	20-29	11
2020-04-04	20-29	11
2020-04-05	20-29	6
2020-04-06	20-29	3
2020-04-07	20-29	14
2020-04-08	20-29	12
2020-04-09	20-29	24
2020-04-10	20-29	14
2020-04-11	20-29	15
2020-04-12	20-29	15
2020-04-13	20-29	2
2020-04-14	20-29	17
2020-04-15	20-29	9
2020-04-16	20-29	13
2020-04-17	20-29	12
2020-04-18	20-29	17
2020-04-19	20-29	13
2020-04-20	20-29	19
2020-04-21	20-29	16
2020-04-22	20-29	6
2020-04-23	20-29	3
2020-04-24	20-29	3
2020-04-25	20-29	3
2020-04-26	20-29	3
2020-04-27	20-29	6
2020-04-28	20-29	6
2020-04-29	20-29	8
2020-04-30	20-29	2
2020-05-01	20-29	0
2020-05-02	20-29	3
2020-05-03	20-29	2
2020-05-04	20-29	1
2020-05-05	20-29	1
2020-05-06	20-29	1
2020-05-07	20-29	0
2020-05-08	20-29	2
2020-05-09	20-29	1
2020-05-10	20-29	1
2020-05-11	20-29	0
2020-05-12	20-29	3
2020-05-13	20-29	2
2020-05-14	20-29	0
2020-05-15	20-29	1
2020-05-16	20-29	0
2020-05-17	20-29	0
2020-05-18	20-29	1
2020-05-19	20-29	0
2020-05-20	20-29	1
2020-05-21	20-29	1
2020-05-22	20-29	2
2020-05-23	20-29	0
2020-05-24	20-29	0
2020-05-25	20-29	0
2020-05-26	20-29	1
2020-05-27	20-29	0
2020-05-28	20-29	0
2020-05-29	20-29	1
2020-05-30	20-29	0
2020-05-31	20-29	0
2020-06-01	20-29	0
2020-06-02	20-29	0
2020-06-03	20-29	0
2020-06-04	20-29	0
2020-06-05	20-29	0
2020-06-06	20-29	0
2020-06-07	20-29	0
2020-06-08	20-29	0
2020-06-09	20-29	0
2020-06-10	20-29	0
2020-06-11	20-29	1
2020-06-12	20-29	0
2020-06-13	20-29	0
2020-06-14	20-29	0
2020-06-15	20-29	0
2020-06-16	20-29	2
2020-06-17	20-29	2
2020-06-18	20-29	1
2020-06-19	20-29	2
2020-06-20	20-29	5
2020-06-21	20-29	2
2020-06-22	20-29	0
2020-06-23	20-29	0
2020-06-24	20-29	1
2020-06-25	20-29	1
2020-06-26	20-29	1
2020-06-27	20-29	2
2020-06-28	20-29	3
2020-06-29	20-29	0
2020-06-30	20-29	1
2020-07-01	20-29	4
2020-07-02	20-29	6
2020-07-03	20-29	8
2020-07-04	20-29	11
2020-07-05	20-29	4
2020-07-06	20-29	5
2020-07-07	20-29	5
2020-07-08	20-29	4
2020-07-09	20-29	18
2020-07-10	20-29	8
2020-07-11	20-29	13
2020-07-12	20-29	10
2020-07-13	20-29	11
2020-07-14	20-29	8
2020-07-15	20-29	20
2020-07-16	20-29	29
2020-07-17	20-29	28
2020-07-18	20-29	46
2020-07-19	20-29	53
2020-07-20	20-29	30
2020-07-21	20-29	37
2020-07-22	20-29	52
2020-07-23	20-29	53
2020-07-24	20-29	82
2020-07-25	20-29	50
2020-07-26	20-29	72
2020-07-27	20-29	30
2020-07-28	20-29	73
2020-07-29	20-29	97
2020-07-30	20-29	83
2020-07-31	20-29	93
2020-08-01	20-29	83
2020-08-02	20-29	76
2020-08-03	20-29	31
2020-08-04	20-29	84
2020-08-05	20-29	79
2020-08-06	20-29	80
2020-08-07	20-29	82
2020-08-08	20-29	57
2020-08-09	20-29	65
2020-08-10	20-29	31
2020-08-11	20-29	25
2020-08-12	20-29	57
2020-08-13	20-29	52
2020-08-14	20-29	47
2020-08-15	20-29	38
2020-08-16	20-29	24
2020-08-17	20-29	16
2020-08-18	20-29	26
2020-08-19	20-29	47
2020-08-20	20-29	26
2020-08-21	20-29	45
2020-08-22	20-29	37
2020-08-23	20-29	25
2020-08-24	20-29	14
2020-08-25	20-29	29
2020-08-26	20-29	32
2020-08-27	20-29	25
2020-08-28	20-29	26
2020-08-29	20-29	23
2020-08-30	20-29	13
2020-08-31	20-29	12
2020-09-01	20-29	30
2020-09-02	20-29	20
2020-09-03	20-29	17
2020-09-04	20-29	22
2020-09-05	20-29	20
2020-09-06	20-29	18
2020-09-07	20-29	8
2020-09-08	20-29	20
2020-09-09	20-29	15
2020-09-10	20-29	20
2020-09-11	20-29	27
2020-09-12	20-29	22
2020-09-13	20-29	18
2020-09-14	20-29	5
2020-09-15	20-29	18
2020-09-16	20-29	21
2020-09-17	20-29	15
2020-09-18	20-29	12
2020-09-19	20-29	24
2020-09-20	20-29	18
2020-09-21	20-29	8
2020-09-22	20-29	15
2020-09-23	20-29	9
2020-09-24	20-29	17
2020-09-25	20-29	15
2020-09-26	20-29	19
2020-09-27	20-29	10
2020-09-28	20-29	6
2020-09-29	20-29	18
2020-09-30	20-29	16
2020-10-01	20-29	20
2020-10-02	20-29	10
2020-10-03	20-29	14
2020-10-04	20-29	16
2020-10-05	20-29	11
2020-10-06	20-29	16
2020-10-07	20-29	14
2020-10-08	20-29	10
2020-10-09	20-29	15
2020-10-10	20-29	16
2020-10-11	20-29	16
2020-10-12	20-29	8
2020-10-13	20-29	17
2020-10-14	20-29	10
2020-10-15	20-29	11
2020-10-16	20-29	15
2020-10-17	20-29	9
2020-10-18	20-29	9
2020-10-19	20-29	12
2020-10-20	20-29	12
2020-10-21	20-29	13
2020-10-22	20-29	19
2020-10-23	20-29	25
2020-10-24	20-29	31
2020-10-25	20-29	22
2020-10-26	20-29	12
2020-10-27	20-29	25
2020-10-28	20-29	25
2020-10-29	20-29	36
2020-10-30	20-29	29
2020-10-31	20-29	26
2020-11-01	20-29	16
2020-11-02	20-29	13
2020-11-03	20-29	35
2020-11-04	20-29	18
2020-11-05	20-29	37
2020-11-06	20-29	39
2020-11-07	20-29	43
2020-11-08	20-29	26
2020-11-09	20-29	24
2020-11-10	20-29	63
2020-11-11	20-29	64
2020-11-12	20-29	47
2020-11-13	20-29	49
2020-11-14	20-29	67
2020-11-15	20-29	71
2020-11-16	20-29	14
2020-11-17	20-29	50
2020-11-18	20-29	59
2020-11-19	20-29	52
2020-11-20	20-29	78
2020-11-21	20-29	96
2020-11-22	20-29	84
2020-11-23	20-29	45
2020-11-24	20-29	40
2020-11-25	20-29	50
2020-11-26	20-29	68
2020-11-27	20-29	66
2020-11-28	20-29	84
2020-11-29	20-29	67
2020-11-30	20-29	51
2020-12-01	20-29	68
2020-12-02	20-29	80
2020-12-03	20-29	57
2020-12-04	20-29	59
2020-12-05	20-29	64
2020-12-06	20-29	56
2020-12-07	20-29	50
2020-12-08	20-29	43
2020-12-09	20-29	81
2020-12-10	20-29	55
2020-12-11	20-29	63
2020-12-12	20-29	63
2020-12-13	20-29	38
2020-12-14	20-29	34
2020-12-15	20-29	40
2020-12-16	20-29	71
2020-12-17	20-29	52
2020-12-18	20-29	51
2020-12-19	20-29	65
2020-12-20	20-29	41
2020-12-21	20-29	28
2020-12-22	20-29	50
2020-12-23	20-29	56
2020-12-24	20-29	50
2020-12-25	20-29	49
2020-12-26	20-29	59
2020-12-27	20-29	54
2020-12-28	20-29	29
2020-12-29	20-29	66
2020-12-30	20-29	65
2020-12-31	20-29	76
2021-01-01	20-29	43
2021-01-02	20-29	48
2021-01-03	20-29	48
2021-01-04	20-29	60
2021-01-05	20-29	82
2021-01-06	20-29	138
2021-01-07	20-29	148
2021-01-08	20-29	163
2021-01-09	20-29	168
2021-01-10	20-29	141
2021-01-11	20-29	127
2021-01-12	20-29	100
2021-01-13	20-29	129
2021-01-14	20-29	126
2021-01-15	20-29	115
2021-01-16	20-29	135
2021-01-17	20-29	114
2021-01-18	20-29	87
2021-01-19	20-29	115
2021-01-20	20-29	103
2021-01-21	20-29	97
2021-01-22	20-29	111
2021-01-23	20-29	93
2021-01-24	20-29	66
2021-01-25	20-29	56
2021-01-26	20-29	61
2021-01-27	20-29	61
2021-01-28	20-29	52
2021-01-29	20-29	50
2021-01-30	20-29	45
2021-01-31	20-29	38
2021-02-01	20-29	20
2021-02-02	20-29	34
2021-02-03	20-29	34
2021-02-04	20-29	28
2021-02-05	20-29	36
2021-02-06	20-29	23
2021-02-07	20-29	13
2021-02-08	20-29	12
2021-02-09	20-29	24
2021-02-10	20-29	20
2021-02-11	20-29	24
2021-02-12	20-29	22
2021-02-13	20-29	24
2021-02-14	20-29	21
2021-02-15	20-29	12
2021-02-16	20-29	13
2021-02-17	20-29	19
2021-02-18	20-29	15
2021-02-19	20-29	19
2021-02-20	20-29	9
2021-02-21	20-29	10
2021-02-22	20-29	13
2021-02-23	20-29	17
2021-02-24	20-29	9
2021-02-25	20-29	14
2021-02-26	20-29	12
2021-02-27	20-29	12
2021-02-28	20-29	16
2021-03-01	20-29	8
2021-03-02	20-29	20
2021-03-03	20-29	14
2021-03-04	20-29	13
2021-03-05	20-29	7
2021-03-06	20-29	14
2021-03-07	20-29	16
2021-03-08	20-29	3
2021-03-09	20-29	20
2021-03-10	20-29	13
2021-03-11	20-29	11
2021-03-12	20-29	18
2021-03-13	20-29	22
2021-03-14	20-29	13
2021-03-15	20-29	14
2021-03-16	20-29	15
2021-03-17	20-29	30
2021-03-18	20-29	29
2021-03-19	20-29	34
2021-03-20	20-29	48
2021-03-21	20-29	26
2021-03-22	20-29	13
2021-03-23	20-29	36
2021-03-24	20-29	72
2021-03-25	20-29	71
2021-03-26	20-29	93
2021-03-27	20-29	107
2021-03-28	20-29	106
2021-03-29	20-29	63
2021-03-30	20-29	116
2021-03-31	20-29	174
2021-04-01	20-29	188
2021-04-02	20-29	191
2021-04-03	20-29	195
2021-04-04	20-29	179
2021-04-05	20-29	96
2021-04-06	20-29	179
2021-04-07	20-29	236
2021-04-08	20-29	273
2021-04-09	20-29	245
2021-04-10	20-29	238
2021-04-11	20-29	214
2021-04-12	20-29	173
2021-04-13	20-29	222
2021-04-14	20-29	233
2021-04-15	20-29	270
2021-04-16	20-29	275
2021-04-17	20-29	229
2021-04-18	20-29	334
2021-04-19	20-29	167
2021-04-20	20-29	212
2021-04-21	20-29	250
2021-04-22	20-29	245
2021-04-23	20-29	225
2021-04-24	20-29	234
2021-04-25	20-29	203
2021-04-26	20-29	190
2021-04-27	20-29	248
2021-04-28	20-29	292
2021-04-29	20-29	220
2021-04-30	20-29	243
2021-05-01	20-29	233
2021-05-02	20-29	192
2021-05-03	20-29	147
2021-05-04	20-29	153
2021-05-05	20-29	102
2021-05-06	20-29	165
2021-05-07	20-29	167
2021-05-08	20-29	183
2021-05-09	20-29	156
2021-05-10	20-29	149
2021-05-11	20-29	203
2021-05-12	20-29	154
2021-05-13	20-29	173
2021-05-14	20-29	108
2021-05-15	20-29	189
2021-05-16	20-29	125
2021-05-17	20-29	69
2021-05-18	20-29	108
2021-05-19	20-29	80
2021-05-20	20-29	110
2021-05-21	20-29	101
2021-05-22	20-29	83
2021-05-23	20-29	56
2021-05-24	20-29	39
2021-05-25	20-29	58
2021-05-26	20-29	62
2021-05-27	20-29	70
2021-05-28	20-29	57
2021-05-29	20-29	45
2021-05-30	20-29	42
2021-05-31	20-29	19
2021-06-01	20-29	39
2021-06-02	20-29	36
2021-06-03	20-29	42
2021-06-04	20-29	41
2021-06-05	20-29	31
2021-06-06	20-29	33
2021-06-07	20-29	17
2021-06-08	20-29	34
2021-06-09	20-29	38
2021-06-10	20-29	38
2021-06-11	20-29	25
2021-06-12	20-29	24
2021-06-13	20-29	25
2021-06-14	20-29	14
2021-06-15	20-29	32
2021-06-16	20-29	20
2021-06-17	20-29	21
2021-06-18	20-29	20
2021-06-19	20-29	34
2021-06-20	20-29	42
2021-06-21	20-29	7
2021-06-22	20-29	29
2021-06-23	20-29	31
2021-06-24	20-29	25
2021-06-25	20-29	25
2021-06-26	20-29	27
2021-06-27	20-29	24
2021-06-28	20-29	7
2021-06-29	20-29	13
2021-06-30	20-29	22
2021-07-01	20-29	34
2021-07-02	20-29	30
2021-07-03	20-29	36
2021-07-04	20-29	13
2021-07-05	20-29	21
2021-07-06	20-29	36
2021-07-07	20-29	53
2021-07-08	20-29	52
2021-07-09	20-29	46
2021-07-10	20-29	64
2021-07-11	20-29	51
2021-07-12	20-29	24
2021-07-13	20-29	78
2021-07-14	20-29	122
2021-07-15	20-29	116
2021-07-16	20-29	86
2021-07-17	20-29	125
2021-07-18	20-29	88
2021-07-19	20-29	81
2021-07-20	20-29	117
2021-07-21	20-29	155
2021-07-22	20-29	147
2021-07-23	20-29	134
2021-07-24	20-29	96
2021-07-25	20-29	137
2021-07-26	20-29	115
2021-07-27	20-29	234
2021-07-28	20-29	255
2021-07-29	20-29	329
2021-07-30	20-29	310
2021-07-31	20-29	345
2021-08-01	20-29	282
2021-08-02	20-29	133
2021-08-03	20-29	293
2021-08-04	20-29	335
2021-08-05	20-29	299
2021-08-06	20-29	356
2021-08-07	20-29	323
2021-08-08	20-29	330
2021-08-09	20-29	271
2021-08-10	20-29	195
2021-08-11	20-29	421
2021-08-12	20-29	465
2021-08-13	20-29	483
2021-08-14	20-29	487
2021-08-15	20-29	520
2021-08-16	20-29	287
2021-08-17	20-29	534
2021-08-18	20-29	697
2021-08-19	20-29	804
2021-08-20	20-29	869
2021-08-21	20-29	793
2021-08-22	20-29	678
2021-08-23	20-29	477
2021-08-24	20-29	628
2021-08-25	20-29	772
2021-08-26	20-29	761
2021-08-27	20-29	727
2021-08-28	20-29	701
2021-08-29	20-29	632
2021-08-30	20-29	375
2021-08-31	20-29	556
2021-09-01	20-29	753
2021-09-02	20-29	595
2021-09-03	20-29	585
2021-09-04	20-29	541
2021-09-05	20-29	415
2021-09-06	20-29	219
2021-09-07	20-29	341
2021-09-08	20-29	449
2021-09-09	20-29	314
2021-09-10	20-29	308
2021-09-11	20-29	267
2021-09-12	20-29	237
2021-09-13	20-29	119
2021-09-14	20-29	195
2021-09-15	20-29	264
2021-09-16	20-29	189
2021-09-17	20-29	175
2021-09-18	20-29	134
2021-09-19	20-29	91
2021-09-20	20-29	61
2021-09-21	20-29	51
2021-09-22	20-29	122
2021-09-23	20-29	118
2021-09-24	20-29	64
2021-09-25	20-29	85
2021-09-26	20-29	104
2021-09-27	20-29	33
2021-09-28	20-29	61
2021-09-29	20-29	77
2021-09-30	20-29	49
2021-10-01	20-29	62
2021-10-02	20-29	32
2021-10-03	20-29	31
2021-10-04	20-29	27
2021-10-05	20-29	33
2021-10-06	20-29	32
2021-10-07	20-29	27
2021-10-08	20-29	27
2021-10-09	20-29	30
2021-10-10	20-29	29
2021-10-11	20-29	9
2021-10-12	20-29	26
2021-10-13	20-29	25
2021-10-14	20-29	27
2021-10-15	20-29	17
2021-10-16	20-29	21
2021-10-17	20-29	16
2021-10-18	20-29	5
2021-10-19	20-29	26
2021-10-20	20-29	19
2021-10-21	20-29	13
2021-10-22	20-29	14
2021-10-23	20-29	9
2021-10-24	20-29	6
2021-10-25	20-29	7
2021-10-26	20-29	13
2021-10-27	20-29	12
2021-10-28	20-29	13
2021-10-29	20-29	11
2021-10-30	20-29	6
2021-10-31	20-29	5
2021-11-01	20-29	3
2021-11-02	20-29	8
2021-11-03	20-29	9
2021-11-04	20-29	5
2021-11-05	20-29	6
2021-11-06	20-29	8
2021-11-07	20-29	4
2021-11-08	20-29	3
2021-11-09	20-29	3
2021-11-10	20-29	3
2021-11-11	20-29	5
2021-11-12	20-29	3
2021-11-13	20-29	3
2021-11-14	20-29	2
2021-11-15	20-29	3
2021-11-16	20-29	4
2021-11-17	20-29	2
2021-11-18	20-29	7
2021-11-19	20-29	5
2021-11-20	20-29	3
2021-11-21	20-29	2
2021-11-22	20-29	1
2021-11-23	20-29	2
2021-11-24	20-29	2
2021-11-25	20-29	0
2021-11-26	20-29	4
2021-11-27	20-29	1
2021-11-28	20-29	2
2021-11-29	20-29	1
2021-11-30	20-29	0
2021-12-01	20-29	5
2021-12-02	20-29	3
2021-12-03	20-29	3
2021-12-04	20-29	2
2021-12-05	20-29	3
2021-12-06	20-29	1
2021-12-07	20-29	2
2021-12-08	20-29	2
2021-12-09	20-29	1
2021-12-10	20-29	1
2021-12-11	20-29	2
2021-12-12	20-29	3
2021-12-13	20-29	1
2021-12-14	20-29	5
2021-12-15	20-29	5
2021-12-16	20-29	5
2021-12-17	20-29	3
2021-12-18	20-29	4
2021-12-19	20-29	4
2021-12-20	20-29	1
2021-12-21	20-29	4
2021-12-22	20-29	9
2021-12-23	20-29	8
2021-12-24	20-29	4
2021-12-25	20-29	5
2021-12-26	20-29	3
2021-12-27	20-29	3
2021-12-28	20-29	6
2021-12-29	20-29	10
2021-12-30	20-29	12
2021-12-31	20-29	18
2022-01-01	20-29	11
2022-01-02	20-29	16
2022-01-03	20-29	17
2022-01-04	20-29	40
2022-01-05	20-29	78
2022-01-06	20-29	194
2022-01-07	20-29	230
2022-01-08	20-29	332
2022-01-09	20-29	310
2022-01-10	20-29	179
2022-01-11	20-29	197
2022-01-12	20-29	537
2022-01-13	20-29	850
2022-01-14	20-29	1078
2022-01-15	20-29	1520
2022-01-16	20-29	1383
2022-01-17	20-29	851
2022-01-18	20-29	1488
2022-01-19	20-29	1579
2022-01-20	20-29	1555
2022-01-21	20-29	1623
2022-01-22	20-29	1749
2022-01-23	20-29	1345
2022-01-24	20-29	1159
2022-01-25	20-29	1621
2022-01-26	20-29	1966
2022-01-27	20-29	1791
2022-01-28	20-29	1901
2022-01-29	20-29	1837
2022-01-30	20-29	1638
2022-01-31	20-29	1136
2020-02-01	30-39	0
2020-02-02	30-39	0
2020-02-03	30-39	0
2020-02-04	30-39	0
2020-02-05	30-39	0
2020-02-06	30-39	0
2020-02-07	30-39	0
2020-02-08	30-39	0
2020-02-09	30-39	0
2020-02-10	30-39	0
2020-02-11	30-39	0
2020-02-12	30-39	0
2020-02-13	30-39	0
2020-02-14	30-39	0
2020-02-15	30-39	0
2020-02-16	30-39	0
2020-02-17	30-39	0
2020-02-18	30-39	0
2020-02-19	30-39	0
2020-02-20	30-39	0
2020-02-21	30-39	0
2020-02-22	30-39	0
2020-02-23	30-39	0
2020-02-24	30-39	0
2020-02-25	30-39	0
2020-02-26	30-39	0
2020-02-27	30-39	0
2020-02-28	30-39	0
2020-02-29	30-39	0
2020-03-01	30-39	0
2020-03-02	30-39	0
2020-03-03	30-39	0
2020-03-04	30-39	3
2020-03-05	30-39	0
2020-03-06	30-39	2
2020-03-07	30-39	1
2020-03-08	30-39	2
2020-03-09	30-39	0
2020-03-10	30-39	3
2020-03-11	30-39	2
2020-03-12	30-39	2
2020-03-13	30-39	1
2020-03-14	30-39	2
2020-03-15	30-39	1
2020-03-16	30-39	1
2020-03-17	30-39	1
2020-03-18	30-39	1
2020-03-19	30-39	1
2020-03-20	30-39	0
2020-03-21	30-39	0
2020-03-22	30-39	0
2020-03-23	30-39	1
2020-03-24	30-39	0
2020-03-25	30-39	2
2020-03-26	30-39	0
2020-03-27	30-39	2
2020-03-28	30-39	3
2020-03-29	30-39	3
2020-03-30	30-39	0
2020-03-31	30-39	3
2020-04-01	30-39	5
2020-04-02	30-39	6
2020-04-03	30-39	7
2020-04-04	30-39	11
2020-04-05	30-39	3
2020-04-06	30-39	4
2020-04-07	30-39	12
2020-04-08	30-39	11
2020-04-09	30-39	16
2020-04-10	30-39	11
2020-04-11	30-39	16
2020-04-12	30-39	8
2020-04-13	30-39	3
2020-04-14	30-39	10
2020-04-15	30-39	15
2020-04-16	30-39	7
2020-04-17	30-39	9
2020-04-18	30-39	7
2020-04-19	30-39	6
2020-04-20	30-39	11
2020-04-21	30-39	9
2020-04-22	30-39	4
2020-04-23	30-39	3
2020-04-24	30-39	4
2020-04-25	30-39	5
2020-04-26	30-39	1
2020-04-27	30-39	9
2020-04-28	30-39	4
2020-04-29	30-39	8
2020-04-30	30-39	3
2020-05-01	30-39	3
2020-05-02	30-39	0
2020-05-03	30-39	1
2020-05-04	30-39	3
2020-05-05	30-39	2
2020-05-06	30-39	4
2020-05-07	30-39	1
2020-05-08	30-39	2
2020-05-09	30-39	2
2020-05-10	30-39	2
2020-05-11	30-39	0
2020-05-12	30-39	1
2020-05-13	30-39	1
2020-05-14	30-39	0
2020-05-15	30-39	0
2020-05-16	30-39	0
2020-05-17	30-39	0
2020-05-18	30-39	1
2020-05-19	30-39	2
2020-05-20	30-39	0
2020-05-21	30-39	0
2020-05-22	30-39	1
2020-05-23	30-39	0
2020-05-24	30-39	0
2020-05-25	30-39	0
2020-05-26	30-39	0
2020-05-27	30-39	1
2020-05-28	30-39	0
2020-05-29	30-39	0
2020-05-30	30-39	0
2020-05-31	30-39	0
2020-06-01	30-39	0
2020-06-02	30-39	0
2020-06-03	30-39	0
2020-06-04	30-39	0
2020-06-05	30-39	0
2020-06-06	30-39	0
2020-06-07	30-39	0
2020-06-08	30-39	0
2020-06-09	30-39	0
2020-06-10	30-39	0
2020-06-11	30-39	0
2020-06-12	30-39	0
2020-06-13	30-39	0
2020-06-14	30-39	1
2020-06-15	30-39	0
2020-06-16	30-39	1
2020-06-17	30-39	1
2020-06-18	30-39	2
2020-06-19	30-39	0
2020-06-20	30-39	0
2020-06-21	30-39	1
2020-06-22	30-39	0
2020-06-23	30-39	0
2020-06-24	30-39	0
2020-06-25	30-39	0
2020-06-26	30-39	1
2020-06-27	30-39	0
2020-06-28	30-39	0
2020-06-29	30-39	2
2020-06-30	30-39	0
2020-07-01	30-39	2
2020-07-02	30-39	0
2020-07-03	30-39	1
2020-07-04	30-39	3
2020-07-05	30-39	1
2020-07-06	30-39	1
2020-07-07	30-39	3
2020-07-08	30-39	0
2020-07-09	30-39	3
2020-07-10	30-39	3
2020-07-11	30-39	3
2020-07-12	30-39	3
2020-07-13	30-39	3
2020-07-14	30-39	3
2020-07-15	30-39	11
2020-07-16	30-39	8
2020-07-17	30-39	8
2020-07-18	30-39	9
2020-07-19	30-39	6
2020-07-20	30-39	6
2020-07-21	30-39	10
2020-07-22	30-39	19
2020-07-23	30-39	9
2020-07-24	30-39	15
2020-07-25	30-39	19
2020-07-26	30-39	21
2020-07-27	30-39	19
2020-07-28	30-39	22
2020-07-29	30-39	33
2020-07-30	30-39	41
2020-07-31	30-39	40
2020-08-01	30-39	31
2020-08-02	30-39	29
2020-08-03	30-39	15
2020-08-04	30-39	37
2020-08-05	30-39	29
2020-08-06	30-39	31
2020-08-07	30-39	48
2020-08-08	30-39	34
2020-08-09	30-39	29
2020-08-10	30-39	12
2020-08-11	30-39	11
2020-08-12	30-39	32
2020-08-13	30-39	22
2020-08-14	30-39	15
2020-08-15	30-39	27
2020-08-16	30-39	26
2020-08-17	30-39	9
2020-08-18	30-39	24
2020-08-19	30-39	28
2020-08-20	30-39	24
2020-08-21	30-39	20
2020-08-22	30-39	25
2020-08-23	30-39	19
2020-08-24	30-39	9
2020-08-25	30-39	17
2020-08-26	30-39	25
2020-08-27	30-39	12
2020-08-28	30-39	14
2020-08-29	30-39	15
2020-08-30	30-39	5
2020-08-31	30-39	8
2020-09-01	30-39	15
2020-09-02	30-39	21
2020-09-03	30-39	10
2020-09-04	30-39	11
2020-09-05	30-39	16
2020-09-06	30-39	16
2020-09-07	30-39	4
2020-09-08	30-39	13
2020-09-09	30-39	16
2020-09-10	30-39	16
2020-09-11	30-39	21
2020-09-12	30-39	16
2020-09-13	30-39	12
2020-09-14	30-39	3
2020-09-15	30-39	20
2020-09-16	30-39	13
2020-09-17	30-39	6
2020-09-18	30-39	11
2020-09-19	30-39	10
2020-09-20	30-39	8
2020-09-21	30-39	8
2020-09-22	30-39	15
2020-09-23	30-39	7
2020-09-24	30-39	10
2020-09-25	30-39	12
2020-09-26	30-39	12
2020-09-27	30-39	11
2020-09-28	30-39	4
2020-09-29	30-39	6
2020-09-30	30-39	8
2020-10-01	30-39	14
2020-10-02	30-39	9
2020-10-03	30-39	7
2020-10-04	30-39	4
2020-10-05	30-39	3
2020-10-06	30-39	6
2020-10-07	30-39	6
2020-10-08	30-39	2
2020-10-09	30-39	10
2020-10-10	30-39	8
2020-10-11	30-39	3
2020-10-12	30-39	6
2020-10-13	30-39	14
2020-10-14	30-39	13
2020-10-15	30-39	9
2020-10-16	30-39	9
2020-10-17	30-39	5
2020-10-18	30-39	11
2020-10-19	30-39	3
2020-10-20	30-39	7
2020-10-21	30-39	10
2020-10-22	30-39	12
2020-10-23	30-39	12
2020-10-24	30-39	16
2020-10-25	30-39	4
2020-10-26	30-39	5
2020-10-27	30-39	25
2020-10-28	30-39	17
2020-10-29	30-39	22
2020-10-30	30-39	22
2020-10-31	30-39	28
2020-11-01	30-39	20
2020-11-02	30-39	5
2020-11-03	30-39	31
2020-11-04	30-39	11
2020-11-05	30-39	13
2020-11-06	30-39	22
2020-11-07	30-39	30
2020-11-08	30-39	19
2020-11-09	30-39	13
2020-11-10	30-39	29
2020-11-11	30-39	27
2020-11-12	30-39	30
2020-11-13	30-39	48
2020-11-14	30-39	44
2020-11-15	30-39	32
2020-11-16	30-39	5
2020-11-17	30-39	34
2020-11-18	30-39	31
2020-11-19	30-39	44
2020-11-20	30-39	51
2020-11-21	30-39	52
2020-11-22	30-39	67
2020-11-23	30-39	32
2020-11-24	30-39	32
2020-11-25	30-39	50
2020-11-26	30-39	43
2020-11-27	30-39	56
2020-11-28	30-39	53
2020-11-29	30-39	48
2020-11-30	30-39	30
2020-12-01	30-39	39
2020-12-02	30-39	51
2020-12-03	30-39	52
2020-12-04	30-39	34
2020-12-05	30-39	63
2020-12-06	30-39	34
2020-12-07	30-39	19
2020-12-08	30-39	40
2020-12-09	30-39	65
2020-12-10	30-39	49
2020-12-11	30-39	48
2020-12-12	30-39	63
2020-12-13	30-39	37
2020-12-14	30-39	27
2020-12-15	30-39	35
2020-12-16	30-39	42
2020-12-17	30-39	49
2020-12-18	30-39	42
2020-12-19	30-39	48
2020-12-20	30-39	22
2020-12-21	30-39	23
2020-12-22	30-39	31
2020-12-23	30-39	36
2020-12-24	30-39	38
2020-12-25	30-39	30
2020-12-26	30-39	30
2020-12-27	30-39	29
2020-12-28	30-39	17
2020-12-29	30-39	35
2020-12-30	30-39	54
2020-12-31	30-39	47
2021-01-01	30-39	40
2021-01-02	30-39	29
2021-01-03	30-39	38
2021-01-04	30-39	33
2021-01-05	30-39	51
2021-01-06	30-39	83
2021-01-07	30-39	89
2021-01-08	30-39	100
2021-01-09	30-39	107
2021-01-10	30-39	66
2021-01-11	30-39	54
2021-01-12	30-39	43
2021-01-13	30-39	69
2021-01-14	30-39	73
2021-01-15	30-39	62
2021-01-16	30-39	94
2021-01-17	30-39	45
2021-01-18	30-39	51
2021-01-19	30-39	79
2021-01-20	30-39	62
2021-01-21	30-39	58
2021-01-22	30-39	57
2021-01-23	30-39	57
2021-01-24	30-39	46
2021-01-25	30-39	29
2021-01-26	30-39	41
2021-01-27	30-39	33
2021-01-28	30-39	46
2021-01-29	30-39	29
2021-01-30	30-39	46
2021-01-31	30-39	19
2021-02-01	30-39	18
2021-02-02	30-39	26
2021-02-03	30-39	22
2021-02-04	30-39	19
2021-02-05	30-39	25
2021-02-06	30-39	14
2021-02-07	30-39	13
2021-02-08	30-39	22
2021-02-09	30-39	29
2021-02-10	30-39	20
2021-02-11	30-39	21
2021-02-12	30-39	14
2021-02-13	30-39	14
2021-02-14	30-39	14
2021-02-15	30-39	12
2021-02-16	30-39	11
2021-02-17	30-39	24
2021-02-18	30-39	13
2021-02-19	30-39	9
2021-02-20	30-39	9
2021-02-21	30-39	9
2021-02-22	30-39	5
2021-02-23	30-39	13
2021-02-24	30-39	12
2021-02-25	30-39	10
2021-02-26	30-39	11
2021-02-27	30-39	14
2021-02-28	30-39	10
2021-03-01	30-39	2
2021-03-02	30-39	16
2021-03-03	30-39	13
2021-03-04	30-39	15
2021-03-05	30-39	17
2021-03-06	30-39	12
2021-03-07	30-39	10
2021-03-08	30-39	6
2021-03-09	30-39	14
2021-03-10	30-39	10
2021-03-11	30-39	8
2021-03-12	30-39	19
2021-03-13	30-39	15
2021-03-14	30-39	10
2021-03-15	30-39	6
2021-03-16	30-39	14
2021-03-17	30-39	10
2021-03-18	30-39	18
2021-03-19	30-39	14
2021-03-20	30-39	16
2021-03-21	30-39	15
2021-03-22	30-39	8
2021-03-23	30-39	25
2021-03-24	30-39	27
2021-03-25	30-39	47
2021-03-26	30-39	35
2021-03-27	30-39	59
2021-03-28	30-39	39
2021-03-29	30-39	35
2021-03-30	30-39	77
2021-03-31	30-39	68
2021-04-01	30-39	95
2021-04-02	30-39	87
2021-04-03	30-39	92
2021-04-04	30-39	82
2021-04-05	30-39	50
2021-04-06	30-39	96
2021-04-07	30-39	138
2021-04-08	30-39	141
2021-04-09	30-39	137
2021-04-10	30-39	138
2021-04-11	30-39	109
2021-04-12	30-39	77
2021-04-13	30-39	162
2021-04-14	30-39	144
2021-04-15	30-39	169
2021-04-16	30-39	150
2021-04-17	30-39	161
2021-04-18	30-39	181
2021-04-19	30-39	114
2021-04-20	30-39	168
2021-04-21	30-39	190
2021-04-22	30-39	153
2021-04-23	30-39	166
2021-04-24	30-39	130
2021-04-25	30-39	114
2021-04-26	30-39	126
2021-04-27	30-39	196
2021-04-28	30-39	192
2021-04-29	30-39	129
2021-04-30	30-39	170
2021-05-01	30-39	194
2021-05-02	30-39	134
2021-05-03	30-39	99
2021-05-04	30-39	121
2021-05-05	30-39	77
2021-05-06	30-39	87
2021-05-07	30-39	129
2021-05-08	30-39	142
2021-05-09	30-39	137
2021-05-10	30-39	62
2021-05-11	30-39	144
2021-05-12	30-39	81
2021-05-13	30-39	90
2021-05-14	30-39	85
2021-05-15	30-39	120
2021-05-16	30-39	101
2021-05-17	30-39	51
2021-05-18	30-39	78
2021-05-19	30-39	51
2021-05-20	30-39	76
2021-05-21	30-39	69
2021-05-22	30-39	63
2021-05-23	30-39	46
2021-05-24	30-39	26
2021-05-25	30-39	55
2021-05-26	30-39	40
2021-05-27	30-39	46
2021-05-28	30-39	42
2021-05-29	30-39	29
2021-05-30	30-39	30
2021-05-31	30-39	15
2021-06-01	30-39	37
2021-06-02	30-39	36
2021-06-03	30-39	33
2021-06-04	30-39	31
2021-06-05	30-39	21
2021-06-06	30-39	28
2021-06-07	30-39	6
2021-06-08	30-39	22
2021-06-09	30-39	20
2021-06-10	30-39	30
2021-06-11	30-39	22
2021-06-12	30-39	21
2021-06-13	30-39	12
2021-06-14	30-39	10
2021-06-15	30-39	12
2021-06-16	30-39	13
2021-06-17	30-39	8
2021-06-18	30-39	12
2021-06-19	30-39	6
2021-06-20	30-39	13
2021-06-21	30-39	5
2021-06-22	30-39	12
2021-06-23	30-39	16
2021-06-24	30-39	19
2021-06-25	30-39	23
2021-06-26	30-39	11
2021-06-27	30-39	8
2021-06-28	30-39	7
2021-06-29	30-39	24
2021-06-30	30-39	21
2021-07-01	30-39	11
2021-07-02	30-39	28
2021-07-03	30-39	29
2021-07-04	30-39	19
2021-07-05	30-39	6
2021-07-06	30-39	20
2021-07-07	30-39	30
2021-07-08	30-39	21
2021-07-09	30-39	17
2021-07-10	30-39	31
2021-07-11	30-39	29
2021-07-12	30-39	16
2021-07-13	30-39	32
2021-07-14	30-39	57
2021-07-15	30-39	54
2021-07-16	30-39	34
2021-07-17	30-39	47
2021-07-18	30-39	37
2021-07-19	30-39	27
2021-07-20	30-39	46
2021-07-21	30-39	93
2021-07-22	30-39	71
2021-07-23	30-39	58
2021-07-24	30-39	51
2021-07-25	30-39	86
2021-07-26	30-39	71
2021-07-27	30-39	145
2021-07-28	30-39	141
2021-07-29	30-39	161
2021-07-30	30-39	145
2021-07-31	30-39	208
2021-08-01	30-39	151
2021-08-02	30-39	76
2021-08-03	30-39	211
2021-08-04	30-39	247
2021-08-05	30-39	200
2021-08-06	30-39	240
2021-08-07	30-39	208
2021-08-08	30-39	190
2021-08-09	30-39	185
2021-08-10	30-39	121
2021-08-11	30-39	278
2021-08-12	30-39	285
2021-08-13	30-39	301
2021-08-14	30-39	329
2021-08-15	30-39	320
2021-08-16	30-39	169
2021-08-17	30-39	316
2021-08-18	30-39	355
2021-08-19	30-39	421
2021-08-20	30-39	390
2021-08-21	30-39	430
2021-08-22	30-39	348
2021-08-23	30-39	232
2021-08-24	30-39	412
2021-08-25	30-39	457
2021-08-26	30-39	484
2021-08-27	30-39	451
2021-08-28	30-39	421
2021-08-29	30-39	381
2021-08-30	30-39	280
2021-08-31	30-39	405
2021-09-01	30-39	524
2021-09-02	30-39	437
2021-09-03	30-39	421
2021-09-04	30-39	402
2021-09-05	30-39	290
2021-09-06	30-39	133
2021-09-07	30-39	293
2021-09-08	30-39	325
2021-09-09	30-39	271
2021-09-10	30-39	247
2021-09-11	30-39	230
2021-09-12	30-39	185
2021-09-13	30-39	71
2021-09-14	30-39	141
2021-09-15	30-39	177
2021-09-16	30-39	151
2021-09-17	30-39	112
2021-09-18	30-39	116
2021-09-19	30-39	78
2021-09-20	30-39	36
2021-09-21	30-39	47
2021-09-22	30-39	83
2021-09-23	30-39	90
2021-09-24	30-39	41
2021-09-25	30-39	68
2021-09-26	30-39	63
2021-09-27	30-39	27
2021-09-28	30-39	45
2021-09-29	30-39	74
2021-09-30	30-39	44
2021-10-01	30-39	36
2021-10-02	30-39	39
2021-10-03	30-39	23
2021-10-04	30-39	12
2021-10-05	30-39	33
2021-10-06	30-39	40
2021-10-07	30-39	29
2021-10-08	30-39	17
2021-10-09	30-39	14
2021-10-10	30-39	11
2021-10-11	30-39	9
2021-10-12	30-39	17
2021-10-13	30-39	17
2021-10-14	30-39	25
2021-10-15	30-39	6
2021-10-16	30-39	10
2021-10-17	30-39	11
2021-10-18	30-39	8
2021-10-19	30-39	13
2021-10-20	30-39	11
2021-10-21	30-39	5
2021-10-22	30-39	1
2021-10-23	30-39	9
2021-10-24	30-39	7
2021-10-25	30-39	4
2021-10-26	30-39	12
2021-10-27	30-39	10
2021-10-28	30-39	9
2021-10-29	30-39	7
2021-10-30	30-39	12
2021-10-31	30-39	6
2021-11-01	30-39	1
2021-11-02	30-39	6
2021-11-03	30-39	9
2021-11-04	30-39	2
2021-11-05	30-39	9
2021-11-06	30-39	4
2021-11-07	30-39	4
2021-11-08	30-39	2
2021-11-09	30-39	3
2021-11-10	30-39	4
2021-11-11	30-39	5
2021-11-12	30-39	4
2021-11-13	30-39	6
2021-11-14	30-39	2
2021-11-15	30-39	1
2021-11-16	30-39	0
2021-11-17	30-39	2
2021-11-18	30-39	4
2021-11-19	30-39	2
2021-11-20	30-39	4
2021-11-21	30-39	1
2021-11-22	30-39	0
2021-11-23	30-39	4
2021-11-24	30-39	2
2021-11-25	30-39	2
2021-11-26	30-39	3
2021-11-27	30-39	3
2021-11-28	30-39	1
2021-11-29	30-39	0
2021-11-30	30-39	0
2021-12-01	30-39	1
2021-12-02	30-39	2
2021-12-03	30-39	2
2021-12-04	30-39	0
2021-12-05	30-39	1
2021-12-06	30-39	0
2021-12-07	30-39	0
2021-12-08	30-39	4
2021-12-09	30-39	1
2021-12-10	30-39	2
2021-12-11	30-39	7
2021-12-12	30-39	0
2021-12-13	30-39	0
2021-12-14	30-39	3
2021-12-15	30-39	4
2021-12-16	30-39	4
2021-12-17	30-39	3
2021-12-18	30-39	1
2021-12-19	30-39	2
2021-12-20	30-39	1
2021-12-21	30-39	7
2021-12-22	30-39	2
2021-12-23	30-39	4
2021-12-24	30-39	5
2021-12-25	30-39	4
2021-12-26	30-39	7
2021-12-27	30-39	2
2021-12-28	30-39	7
2021-12-29	30-39	10
2021-12-30	30-39	11
2021-12-31	30-39	7
2022-01-01	30-39	16
2022-01-02	30-39	7
2022-01-03	30-39	17
2022-01-04	30-39	23
2022-01-05	30-39	44
2022-01-06	30-39	78
2022-01-07	30-39	119
2022-01-08	30-39	146
2022-01-09	30-39	137
2022-01-10	30-39	80
2022-01-11	30-39	96
2022-01-12	30-39	284
2022-01-13	30-39	385
2022-01-14	30-39	373
2022-01-15	30-39	488
2022-01-16	30-39	487
2022-01-17	30-39	356
2022-01-18	30-39	710
2022-01-19	30-39	904
2022-01-20	30-39	925
2022-01-21	30-39	965
2022-01-22	30-39	1154
2022-01-23	30-39	889
2022-01-24	30-39	768
2022-01-25	30-39	1243
2022-01-26	30-39	1515
2022-01-27	30-39	1525
2022-01-28	30-39	1515
2022-01-29	30-39	1513
2022-01-30	30-39	1338
2022-01-31	30-39	908
2020-02-01	40-49	0
2020-02-02	40-49	0
2020-02-03	40-49	0
2020-02-04	40-49	0
2020-02-05	40-49	0
2020-02-06	40-49	0
2020-02-07	40-49	0
2020-02-08	40-49	0
2020-02-09	40-49	0
2020-02-10	40-49	0
2020-02-11	40-49	0
2020-02-12	40-49	0
2020-02-13	40-49	0
2020-02-14	40-49	0
2020-02-15	40-49	0
2020-02-16	40-49	0
2020-02-17	40-49	0
2020-02-18	40-49	0
2020-02-19	40-49	0
2020-02-20	40-49	0
2020-02-21	40-49	0
2020-02-22	40-49	0
2020-02-23	40-49	0
2020-02-24	40-49	0
2020-02-25	40-49	0
2020-02-26	40-49	0
2020-02-27	40-49	1
2020-02-28	40-49	1
2020-02-29	40-49	0
2020-03-01	40-49	0
2020-03-02	40-49	1
2020-03-03	40-49	1
2020-03-04	40-49	2
2020-03-05	40-49	1
2020-03-06	40-49	2
2020-03-07	40-49	4
2020-03-08	40-49	3
2020-03-09	40-49	0
2020-03-10	40-49	3
2020-03-11	40-49	1
2020-03-12	40-49	4
2020-03-13	40-49	0
2020-03-14	40-49	1
2020-03-15	40-49	3
2020-03-16	40-49	0
2020-03-17	40-49	1
2020-03-18	40-49	1
2020-03-19	40-49	0
2020-03-20	40-49	1
2020-03-21	40-49	1
2020-03-22	40-49	4
2020-03-23	40-49	1
2020-03-24	40-49	2
2020-03-25	40-49	1
2020-03-26	40-49	2
2020-03-27	40-49	6
2020-03-28	40-49	4
2020-03-29	40-49	2
2020-03-30	40-49	2
2020-03-31	40-49	7
2020-04-01	40-49	10
2020-04-02	40-49	7
2020-04-03	40-49	7
2020-04-04	40-49	5
2020-04-05	40-49	3
2020-04-06	40-49	4
2020-04-07	40-49	12
2020-04-08	40-49	7
2020-04-09	40-49	10
2020-04-10	40-49	17
2020-04-11	40-49	9
2020-04-12	40-49	5
2020-04-13	40-49	5
2020-04-14	40-49	4
2020-04-15	40-49	11
2020-04-16	40-49	12
2020-04-17	40-49	10
2020-04-18	40-49	7
2020-04-19	40-49	9
2020-04-20	40-49	14
2020-04-21	40-49	4
2020-04-22	40-49	2
2020-04-23	40-49	6
2020-04-24	40-49	6
2020-04-25	40-49	5
2020-04-26	40-49	1
2020-04-27	40-49	3
2020-04-28	40-49	6
2020-04-29	40-49	8
2020-04-30	40-49	3
2020-05-01	40-49	3
2020-05-02	40-49	4
2020-05-03	40-49	2
2020-05-04	40-49	2
2020-05-05	40-49	2
2020-05-06	40-49	4
2020-05-07	40-49	2
2020-05-08	40-49	3
2020-05-09	40-49	5
2020-05-10	40-49	0
2020-05-11	40-49	1
2020-05-12	40-49	0
2020-05-13	40-49	2
2020-05-14	40-49	0
2020-05-15	40-49	0
2020-05-16	40-49	2
2020-05-17	40-49	0
2020-05-18	40-49	0
2020-05-19	40-49	2
2020-05-20	40-49	0
2020-05-21	40-49	0
2020-05-22	40-49	0
2020-05-23	40-49	0
2020-05-24	40-49	0
2020-05-25	40-49	0
2020-05-26	40-49	0
2020-05-27	40-49	2
2020-05-28	40-49	0
2020-05-29	40-49	0
2020-05-30	40-49	0
2020-05-31	40-49	0
2020-06-01	40-49	0
2020-06-02	40-49	0
2020-06-03	40-49	0
2020-06-04	40-49	0
2020-06-05	40-49	0
2020-06-06	40-49	0
2020-06-07	40-49	1
2020-06-08	40-49	0
2020-06-09	40-49	0
2020-06-10	40-49	0
2020-06-11	40-49	0
2020-06-12	40-49	0
2020-06-13	40-49	0
2020-06-14	40-49	0
2020-06-15	40-49	0
2020-06-16	40-49	0
2020-06-17	40-49	1
2020-06-18	40-49	1
2020-06-19	40-49	0
2020-06-20	40-49	1
2020-06-21	40-49	0
2020-06-22	40-49	0
2020-06-23	40-49	0
2020-06-24	40-49	1
2020-06-25	40-49	0
2020-06-26	40-49	0
2020-06-27	40-49	0
2020-06-28	40-49	2
2020-06-29	40-49	1
2020-06-30	40-49	0
2020-07-01	40-49	1
2020-07-02	40-49	1
2020-07-03	40-49	0
2020-07-04	40-49	0
2020-07-05	40-49	0
2020-07-06	40-49	1
2020-07-07	40-49	0
2020-07-08	40-49	1
2020-07-09	40-49	2
2020-07-10	40-49	1
2020-07-11	40-49	3
2020-07-12	40-49	4
2020-07-13	40-49	2
2020-07-14	40-49	1
2020-07-15	40-49	6
2020-07-16	40-49	3
2020-07-17	40-49	6
2020-07-18	40-49	5
2020-07-19	40-49	5
2020-07-20	40-49	5
2020-07-21	40-49	11
2020-07-22	40-49	14
2020-07-23	40-49	11
2020-07-24	40-49	12
2020-07-25	40-49	14
2020-07-26	40-49	8
2020-07-27	40-49	8
2020-07-28	40-49	17
2020-07-29	40-49	16
2020-07-30	40-49	15
2020-07-31	40-49	18
2020-08-01	40-49	18
2020-08-02	40-49	30
2020-08-03	40-49	8
2020-08-04	40-49	17
2020-08-05	40-49	18
2020-08-06	40-49	28
2020-08-07	40-49	37
2020-08-08	40-49	20
2020-08-09	40-49	22
2020-08-10	40-49	12
2020-08-11	40-49	10
2020-08-12	40-49	29
2020-08-13	40-49	27
2020-08-14	40-49	23
2020-08-15	40-49	18
2020-08-16	40-49	21
2020-08-17	40-49	14
2020-08-18	40-49	31
2020-08-19	40-49	23
2020-08-20	40-49	21
2020-08-21	40-49	25
2020-08-22	40-49	15
2020-08-23	40-49	15
2020-08-24	40-49	7
2020-08-25	40-49	22
2020-08-26	40-49	13
2020-08-27	40-49	10
2020-08-28	40-49	15
2020-08-29	40-49	14
2020-08-30	40-49	11
2020-08-31	40-49	6
2020-09-01	40-49	10
2020-09-02	40-49	11
2020-09-03	40-49	11
2020-09-04	40-49	6
2020-09-05	40-49	14
2020-09-06	40-49	10
2020-09-07	40-49	6
2020-09-08	40-49	16
2020-09-09	40-49	12
2020-09-10	40-49	15
2020-09-11	40-49	11
2020-09-12	40-49	18
2020-09-13	40-49	10
2020-09-14	40-49	6
2020-09-15	40-49	16
2020-09-16	40-49	11
2020-09-17	40-49	12
2020-09-18	40-49	8
2020-09-19	40-49	13
2020-09-20	40-49	9
2020-09-21	40-49	4
2020-09-22	40-49	13
2020-09-23	40-49	8
2020-09-24	40-49	13
2020-09-25	40-49	14
2020-09-26	40-49	6
2020-09-27	40-49	6
2020-09-28	40-49	8
2020-09-29	40-49	6
2020-09-30	40-49	10
2020-10-01	40-49	11
2020-10-02	40-49	7
2020-10-03	40-49	8
2020-10-04	40-49	5
2020-10-05	40-49	5
2020-10-06	40-49	9
2020-10-07	40-49	10
2020-10-08	40-49	10
2020-10-09	40-49	9
2020-10-10	40-49	4
2020-10-11	40-49	9
2020-10-12	40-49	2
2020-10-13	40-49	14
2020-10-14	40-49	13
2020-10-15	40-49	11
2020-10-16	40-49	5
2020-10-17	40-49	9
2020-10-18	40-49	7
2020-10-19	40-49	5
2020-10-20	40-49	7
2020-10-21	40-49	8
2020-10-22	40-49	11
2020-10-23	40-49	22
2020-10-24	40-49	12
2020-10-25	40-49	10
2020-10-26	40-49	5
2020-10-27	40-49	25
2020-10-28	40-49	22
2020-10-29	40-49	10
2020-10-30	40-49	18
2020-10-31	40-49	29
2020-11-01	40-49	17
2020-11-02	40-49	17
2020-11-03	40-49	22
2020-11-04	40-49	12
2020-11-05	40-49	18
2020-11-06	40-49	29
2020-11-07	40-49	31
2020-11-08	40-49	24
2020-11-09	40-49	3
2020-11-10	40-49	26
2020-11-11	40-49	42
2020-11-12	40-49	37
2020-11-13	40-49	23
2020-11-14	40-49	40
2020-11-15	40-49	30
2020-11-16	40-49	12
2020-11-17	40-49	32
2020-11-18	40-49	33
2020-11-19	40-49	55
2020-11-20	40-49	47
2020-11-21	40-49	56
2020-11-22	40-49	70
2020-11-23	40-49	51
2020-11-24	40-49	23
2020-11-25	40-49	53
2020-11-26	40-49	49
2020-11-27	40-49	47
2020-11-28	40-49	70
2020-11-29	40-49	51
2020-11-30	40-49	42
2020-12-01	40-49	51
2020-12-02	40-49	54
2020-12-03	40-49	64
2020-12-04	40-49	54
2020-12-05	40-49	59
2020-12-06	40-49	38
2020-12-07	40-49	37
2020-12-08	40-49	28
2020-12-09	40-49	64
2020-12-10	40-49	67
2020-12-11	40-49	47
2020-12-12	40-49	60
2020-12-13	40-49	36
2020-12-14	40-49	24
2020-12-15	40-49	22
2020-12-16	40-49	48
2020-12-17	40-49	34
2020-12-18	40-49	39
2020-12-19	40-49	34
2020-12-20	40-49	39
2020-12-21	40-49	29
2020-12-22	40-49	48
2020-12-23	40-49	45
2020-12-24	40-49	37
2020-12-25	40-49	46
2020-12-26	40-49	40
2020-12-27	40-49	29
2020-12-28	40-49	17
2020-12-29	40-49	37
2020-12-30	40-49	44
2020-12-31	40-49	42
2021-01-01	40-49	44
2021-01-02	40-49	33
2021-01-03	40-49	39
2021-01-04	40-49	33
2021-01-05	40-49	55
2021-01-06	40-49	71
2021-01-07	40-49	80
2021-01-08	40-49	75
2021-01-09	40-49	71
2021-01-10	40-49	61
2021-01-11	40-49	56
2021-01-12	40-49	43
2021-01-13	40-49	68
2021-01-14	40-49	83
2021-01-15	40-49	85
2021-01-16	40-49	71
2021-01-17	40-49	45
2021-01-18	40-49	53
2021-01-19	40-49	78
2021-01-20	40-49	74
2021-01-21	40-49	72
2021-01-22	40-49	55
2021-01-23	40-49	62
2021-01-24	40-49	61
2021-01-25	40-49	34
2021-01-26	40-49	47
2021-01-27	40-49	44
2021-01-28	40-49	43
2021-01-29	40-49	48
2021-01-30	40-49	47
2021-01-31	40-49	26
2021-02-01	40-49	23
2021-02-02	40-49	30
2021-02-03	40-49	25
2021-02-04	40-49	38
2021-02-05	40-49	23
2021-02-06	40-49	33
2021-02-07	40-49	17
2021-02-08	40-49	15
2021-02-09	40-49	24
2021-02-10	40-49	21
2021-02-11	40-49	19
2021-02-12	40-49	9
2021-02-13	40-49	21
2021-02-14	40-49	14
2021-02-15	40-49	9
2021-02-16	40-49	18
2021-02-17	40-49	18
2021-02-18	40-49	9
2021-02-19	40-49	11
2021-02-20	40-49	13
2021-02-21	40-49	10
2021-02-22	40-49	8
2021-02-23	40-49	11
2021-02-24	40-49	5
2021-02-25	40-49	9
2021-02-26	40-49	8
2021-02-27	40-49	7
2021-02-28	40-49	5
2021-03-01	40-49	9
2021-03-02	40-49	10
2021-03-03	40-49	20
2021-03-04	40-49	19
2021-03-05	40-49	11
2021-03-06	40-49	6
2021-03-07	40-49	8
2021-03-08	40-49	5
2021-03-09	40-49	16
2021-03-10	40-49	14
2021-03-11	40-49	16
2021-03-12	40-49	12
2021-03-13	40-49	12
2021-03-14	40-49	9
2021-03-15	40-49	10
2021-03-16	40-49	12
2021-03-17	40-49	17
2021-03-18	40-49	26
2021-03-19	40-49	17
2021-03-20	40-49	22
2021-03-21	40-49	6
2021-03-22	40-49	14
2021-03-23	40-49	27
2021-03-24	40-49	43
2021-03-25	40-49	38
2021-03-26	40-49	45
2021-03-27	40-49	47
2021-03-28	40-49	35
2021-03-29	40-49	26
2021-03-30	40-49	68
2021-03-31	40-49	81
2021-04-01	40-49	70
2021-04-02	40-49	83
2021-04-03	40-49	86
2021-04-04	40-49	89
2021-04-05	40-49	53
2021-04-06	40-49	133
2021-04-07	40-49	140
2021-04-08	40-49	128
2021-04-09	40-49	152
2021-04-10	40-49	151
2021-04-11	40-49	124
2021-04-12	40-49	91
2021-04-13	40-49	178
2021-04-14	40-49	191
2021-04-15	40-49	203
2021-04-16	40-49	189
2021-04-17	40-49	146
2021-04-18	40-49	181
2021-04-19	40-49	92
2021-04-20	40-49	178
2021-04-21	40-49	191
2021-04-22	40-49	185
2021-04-23	40-49	181
2021-04-24	40-49	180
2021-04-25	40-49	154
2021-04-26	40-49	139
2021-04-27	40-49	191
2021-04-28	40-49	195
2021-04-29	40-49	181
2021-04-30	40-49	153
2021-05-01	40-49	190
2021-05-02	40-49	142
2021-05-03	40-49	123
2021-05-04	40-49	137
2021-05-05	40-49	90
2021-05-06	40-49	107
2021-05-07	40-49	150
2021-05-08	40-49	151
2021-05-09	40-49	117
2021-05-10	40-49	99
2021-05-11	40-49	132
2021-05-12	40-49	122
2021-05-13	40-49	122
2021-05-14	40-49	83
2021-05-15	40-49	91
2021-05-16	40-49	113
2021-05-17	40-49	40
2021-05-18	40-49	72
2021-05-19	40-49	78
2021-05-20	40-49	70
2021-05-21	40-49	48
2021-05-22	40-49	55
2021-05-23	40-49	41
2021-05-24	40-49	34
2021-05-25	40-49	47
2021-05-26	40-49	55
2021-05-27	40-49	56
2021-05-28	40-49	56
2021-05-29	40-49	34
2021-05-30	40-49	24
2021-05-31	40-49	17
2021-06-01	40-49	29
2021-06-02	40-49	22
2021-06-03	40-49	33
2021-06-04	40-49	30
2021-06-05	40-49	24
2021-06-06	40-49	19
2021-06-07	40-49	8
2021-06-08	40-49	33
2021-06-09	40-49	22
2021-06-10	40-49	27
2021-06-11	40-49	28
2021-06-12	40-49	16
2021-06-13	40-49	14
2021-06-14	40-49	7
2021-06-15	40-49	16
2021-06-16	40-49	25
2021-06-17	40-49	25
2021-06-18	40-49	13
2021-06-19	40-49	16
2021-06-20	40-49	13
2021-06-21	40-49	5
2021-06-22	40-49	16
2021-06-23	40-49	15
2021-06-24	40-49	23
2021-06-25	40-49	23
2021-06-26	40-49	14
2021-06-27	40-49	21
2021-06-28	40-49	14
2021-06-29	40-49	17
2021-06-30	40-49	24
2021-07-01	40-49	20
2021-07-02	40-49	24
2021-07-03	40-49	22
2021-07-04	40-49	15
2021-07-05	40-49	15
2021-07-06	40-49	35
2021-07-07	40-49	14
2021-07-08	40-49	17
2021-07-09	40-49	21
2021-07-10	40-49	27
2021-07-11	40-49	23
2021-07-12	40-49	16
2021-07-13	40-49	37
2021-07-14	40-49	54
2021-07-15	40-49	43
2021-07-16	40-49	33
2021-07-17	40-49	67
2021-07-18	40-49	41
2021-07-19	40-49	27
2021-07-20	40-49	51
[truncated: 3,119 more rows]

## Sheet: Death case
Supplementary Table S1B. Deceased cases by the date of death and age group
Age	Date of death
20-29	2021-06-11
30-39	2021-01-08
30-39	2021-04-15
30-39	2021-04-20
30-39	2021-05-03
30-39	2021-05-06
30-39	2021-05-13
30-39	2021-05-18
30-39	2021-07-17
30-39	2021-08-25
30-39	2021-08-25
30-39	2021-08-29
40-49	2020-04-08
40-49	2020-04-29
40-49	2020-05-01
40-49	2020-12-19
40-49	2021-01-24
40-49	2021-02-12
40-49	2021-03-10
40-49	2021-04-23
40-49	2021-04-26
40-49	2021-04-28
40-49	2021-04-28
40-49	2021-04-29
40-49	2021-04-29
40-49	2021-05-03
40-49	2021-05-05
40-49	2021-05-10
40-49	2021-05-12
40-49	2021-05-17
40-49	2021-05-27
40-49	2021-05-29
40-49	2021-05-29
40-49	2021-05-30
40-49	2021-05-31
40-49	2021-06-10
40-49	2021-06-12
40-49	2021-08-05
40-49	2021-08-21
40-49	2021-08-22
40-49	2021-08-24
40-49	2021-08-24
40-49	2021-08-25
40-49	2021-08-28
40-49	2021-08-30
40-49	2021-08-31
40-49	2021-09-12
40-49	2021-09-12
40-49	2021-09-14
40-49	2021-09-18
40-49	2021-09-24
40-49	2021-09-25
40-49	2021-09-26
40-49	2021-09-27
40-49	2021-10-02
40-49	2021-10-11
40-49	2022-01-21
40-49	2022-01-21
40-49	2022-01-23
40-49	2022-01-31
50-59	2020-04-28
50-59	2020-05-03
50-59	2020-07-26
50-59	2020-08-06
50-59	2020-08-23
50-59	2020-09-04
50-59	2020-09-05
50-59	2020-11-18
50-59	2020-11-25
50-59	2020-11-26
50-59	2020-11-28
50-59	2020-12-10
50-59	2020-12-15
50-59	2020-12-23
50-59	2021-01-04
50-59	2021-01-15
50-59	2021-01-22
50-59	2021-01-26
50-59	2021-01-27
50-59	2021-02-01
50-59	2021-02-03
50-59	2021-03-02
50-59	2021-04-05
50-59	2021-04-05
50-59	2021-04-08
50-59	2021-04-09
50-59	2021-04-09
50-59	2021-04-13
50-59	2021-04-14
50-59	2021-04-15
50-59	2021-04-15
50-59	2021-04-19
50-59	2021-04-20
50-59	2021-04-21
50-59	2021-04-22
50-59	2021-04-22
50-59	2021-04-23
50-59	2021-04-24
50-59	2021-04-27
50-59	2021-04-30
50-59	2021-04-30
50-59	2021-04-30
50-59	2021-05-02
50-59	2021-05-03
50-59	2021-05-05
50-59	2021-05-06
50-59	2021-05-06
50-59	2021-05-06
50-59	2021-05-06
50-59	2021-05-07
50-59	2021-05-07
50-59	2021-05-08
50-59	2021-05-08
50-59	2021-05-10
50-59	2021-05-11
50-59	2021-05-11
50-59	2021-05-12
50-59	2021-05-12
50-59	2021-05-13
50-59	2021-05-14
50-59	2021-05-15
50-59	2021-05-15
50-59	2021-05-16
50-59	2021-05-16
50-59	2021-05-17
50-59	2021-05-18
50-59	2021-05-20
50-59	2021-05-20
50-59	2021-05-21
50-59	2021-05-21
50-59	2021-05-22
50-59	2021-05-23
50-59	2021-05-25
50-59	2021-05-26
50-59	2021-05-29
50-59	2021-06-02
50-59	2021-06-02
50-59	2021-06-05
50-59	2021-06-06
50-59	2021-06-09
50-59	2021-06-09
50-59	2021-06-10
50-59	2021-06-19
50-59	2021-06-23
50-59	2021-06-24
50-59	2021-06-25
50-59	2021-06-26
50-59	2021-07-17
50-59	2021-07-23
50-59	2021-08-01
50-59	2021-08-02
50-59	2021-08-04
50-59	2021-08-10
50-59	2021-08-10
50-59	2021-08-11
50-59	2021-08-19
50-59	2021-08-19
50-59	2021-08-23
50-59	2021-08-25
50-59	2021-08-28
50-59	2021-08-28
50-59	2021-08-29
50-59	2021-08-29
50-59	2021-08-31
50-59	2021-09-03
50-59	2021-09-05
50-59	2021-09-06
50-59	2021-09-07
50-59	2021-09-08
50-59	2021-09-09
50-59	2021-09-09
50-59	2021-09-10
50-59	2021-09-15
50-59	2021-09-17
50-59	2021-09-17
50-59	2021-09-25
50-59	2021-09-25
50-59	2021-09-27
50-59	2021-09-29
50-59	2021-10-01
50-59	2021-10-01
50-59	2021-10-05
50-59	2021-10-06
50-59	2021-10-07
50-59	2021-10-09
50-59	2021-10-09
50-59	2021-10-15
50-59	2021-10-16
50-59	2021-10-16
50-59	2021-10-16
50-59	2021-10-18
50-59	2021-10-24
50-59	2021-11-25
60-69	2020-04-17
60-69	2020-04-22
60-69	2020-04-23
60-69	2020-04-28
60-69	2020-05-01
60-69	2020-05-07
60-69	2020-05-16
60-69	2020-05-21
60-69	2020-05-28
60-69	2020-07-25
60-69	2020-08-07
60-69	2020-08-11
60-69	2020-08-11
60-69	2020-08-19
60-69	2020-09-01
60-69	2020-09-01
60-69	2020-09-04
60-69	2020-09-14
60-69	2020-09-14
60-69	2020-09-15
60-69	2020-09-15
60-69	2020-09-25
60-69	2020-10-15
60-69	2020-10-31
60-69	2020-11-25
60-69	2020-11-27
60-69	2020-11-28
60-69	2020-12-02
60-69	2020-12-02
60-69	2020-12-03
60-69	2020-12-05
60-69	2020-12-06
60-69	2020-12-07
60-69	2020-12-08
60-69	2020-12-11
60-69	2020-12-11
60-69	2020-12-13
60-69	2020-12-13
60-69	2020-12-14
60-69	2020-12-15
60-69	2020-12-16
60-69	2020-12-17
60-69	2020-12-18
60-69	2020-12-21
60-69	2020-12-22
60-69	2020-12-25
60-69	2020-12-25
60-69	2020-12-27
60-69	2020-12-27
60-69	2020-12-31
60-69	2021-01-02
60-69	2021-01-04
60-69	2021-01-08
60-69	2021-01-12
60-69	2021-01-13
60-69	2021-01-13
60-69	2021-01-15
60-69	2021-01-16
60-69	2021-01-16
60-69	2021-01-19
60-69	2021-01-20
60-69	2021-01-20
60-69	2021-01-29
60-69	2021-02-01
60-69	2021-02-04
60-69	2021-02-04
60-69	2021-02-05
60-69	2021-02-05
60-69	2021-02-09
60-69	2021-02-16
60-69	2021-02-16
60-69	2021-02-22
60-69	2021-02-23
60-69	2021-02-25
60-69	2021-02-28
60-69	2021-03-06
60-69	2021-03-10
60-69	2021-03-10
60-69	2021-03-14
60-69	2021-03-24
60-69	2021-03-28
60-69	2021-03-30
60-69	2021-04-03
60-69	2021-04-09
60-69	2021-04-10
60-69	2021-04-10
60-69	2021-04-11
60-69	2021-04-12
60-69	2021-04-13
60-69	2021-04-15
60-69	2021-04-15
60-69	2021-04-15
60-69	2021-04-16
60-69	2021-04-16
60-69	2021-04-16
60-69	2021-04-19
60-69	2021-04-20
60-69	2021-04-21
60-69	2021-04-23
60-69	2021-04-23
60-69	2021-04-23
60-69	2021-04-24
60-69	2021-04-24
60-69	2021-04-25
60-69	2021-04-26
60-69	2021-04-26
60-69	2021-04-26
60-69	2021-04-26
60-69	2021-04-27
60-69	2021-04-27
60-69	2021-04-27
60-69	2021-04-28
60-69	2021-04-29
60-69	2021-04-29
60-69	2021-04-29
60-69	2021-04-29
60-69	2021-04-30
60-69	2021-04-30
60-69	2021-04-30
60-69	2021-05-01
60-69	2021-05-02
60-69	2021-05-03
60-69	2021-05-03
60-69	2021-05-04
60-69	2021-05-04
60-69	2021-05-04
60-69	2021-05-05
60-69	2021-05-06
60-69	2021-05-06
60-69	2021-05-06
60-69	2021-05-07
60-69	2021-05-07
60-69	2021-05-07
60-69	2021-05-07
60-69	2021-05-07
60-69	2021-05-07
60-69	2021-05-08
60-69	2021-05-08
60-69	2021-05-08
60-69	2021-05-08
60-69	2021-05-08
60-69	2021-05-09
60-69	2021-05-09
60-69	2021-05-09
60-69	2021-05-09
60-69	2021-05-10
60-69	2021-05-10
60-69	2021-05-10
60-69	2021-05-10
60-69	2021-05-10
60-69	2021-05-12
60-69	2021-05-12
60-69	2021-05-13
60-69	2021-05-13
60-69	2021-05-13
60-69	2021-05-13
60-69	2021-05-14
60-69	2021-05-14
60-69	2021-05-14
60-69	2021-05-14
60-69	2021-05-14
60-69	2021-05-15
60-69	2021-05-17
60-69	2021-05-17
60-69	2021-05-17
60-69	2021-05-18
60-69	2021-05-19
60-69	2021-05-19
60-69	2021-05-20
60-69	2021-05-20
60-69	2021-05-20
60-69	2021-05-21
60-69	2021-05-21
60-69	2021-05-22
60-69	2021-05-22
60-69	2021-05-23
60-69	2021-05-23
60-69	2021-05-23
60-69	2021-05-24
60-69	2021-05-24
60-69	2021-05-27
60-69	2021-05-27
60-69	2021-05-27
60-69	2021-05-27
60-69	2021-05-28
60-69	2021-05-29
60-69	2021-05-29
60-69	2021-05-29
60-69	2021-05-30
60-69	2021-05-30
60-69	2021-05-30
60-69	2021-06-01
60-69	2021-06-01
60-69	2021-06-02
60-69	2021-06-02
60-69	2021-06-03
60-69	2021-06-03
60-69	2021-06-03
60-69	2021-06-04
60-69	2021-06-06
60-69	2021-06-09
60-69	2021-06-10
60-69	2021-06-11
60-69	2021-06-12
60-69	2021-06-13
60-69	2021-06-15
60-69	2021-06-19
60-69	2021-06-19
60-69	2021-06-20
60-69	2021-06-23
60-69	2021-06-24
60-69	2021-06-28
60-69	2021-06-28
60-69	2021-07-01
60-69	2021-07-19
60-69	2021-07-28
60-69	2021-08-03
60-69	2021-08-06
60-69	2021-08-07
60-69	2021-08-11
60-69	2021-08-12
60-69	2021-08-14
60-69	2021-08-16
60-69	2021-08-17
60-69	2021-08-18
60-69	2021-08-19
60-69	2021-08-22
60-69	2021-08-26
60-69	2021-08-28
60-69	2021-08-29
60-69	2021-08-31
60-69	2021-09-01
60-69	2021-09-03
60-69	2021-09-04
60-69	2021-09-04
60-69	2021-09-05
60-69	2021-09-05
60-69	2021-09-06
60-69	2021-09-07
60-69	2021-09-07
60-69	2021-09-07
60-69	2021-09-13
60-69	2021-09-13
60-69	2021-09-13
60-69	2021-09-14
60-69	2021-09-14
60-69	2021-09-15
60-69	2021-09-15
60-69	2021-09-15
60-69	2021-09-16
60-69	2021-09-17
60-69	2021-09-18
60-69	2021-09-19
60-69	2021-09-23
60-69	2021-09-28
60-69	2021-10-03
60-69	2021-10-06
60-69	2021-10-09
60-69	2021-10-12
60-69	2021-10-16
60-69	2021-10-22
60-69	2021-10-31
60-69	2021-11-02
60-69	2021-11-04
60-69	2022-01-12
60-69	2022-01-17
60-69	2022-01-24
60-69	2022-01-25
60-69	2022-01-25
60-69	2022-01-26
60-69	2022-01-28
60-69	2022-01-31
60-69	2022-01-31
60-69	2022-01-31
70-79	2020-03-18
70-79	2020-03-21
70-79	2020-04-03
70-79	2020-04-14
70-79	2020-04-17
70-79	2020-04-18
70-79	2020-04-19
70-79	2020-04-20
70-79	2020-04-21
70-79	2020-04-21
70-79	2020-04-22
70-79	2020-04-24
70-79	2020-04-25
70-79	2020-04-26
70-79	2020-04-30
70-79	2020-05-02
70-79	2020-05-05
70-79	2020-05-05
70-79	2020-05-07
70-79	2020-05-13
70-79	2020-05-13
70-79	2020-05-14
70-79	2020-05-15
70-79	2020-05-18
70-79	2020-05-20
70-79	2020-05-25
70-79	2020-05-28
70-79	2020-05-29
70-79	2020-06-09
70-79	2020-07-30
70-79	2020-08-03
70-79	2020-08-09
70-79	2020-08-09
70-79	2020-08-15
70-79	2020-08-16
70-79	2020-08-18
70-79	2020-08-18
70-79	2020-08-26
70-79	2020-08-27
70-79	2020-08-31
70-79	2020-08-31
70-79	2020-08-31
70-79	2020-09-02
70-79	2020-09-02
70-79	2020-09-03
70-79	2020-09-08
70-79	2020-09-10
70-79	2020-09-11
70-79	2020-09-12
70-79	2020-09-13
70-79	2020-09-15
70-79	2020-09-15
70-79	2020-09-19
70-79	2020-09-29
70-79	2020-09-30
70-79	2020-10-03
70-79	2020-10-07
70-79	2020-10-15
70-79	2020-10-19
70-79	2020-10-21
70-79	2020-10-26
70-79	2020-10-28
70-79	2020-10-29
70-79	2020-10-31
70-79	2020-11-05
70-79	2020-11-07
70-79	2020-11-09
70-79	2020-11-10
70-79	2020-11-15
70-79	2020-11-18
70-79	2020-11-19
70-79	2020-11-19
70-79	2020-11-20
70-79	2020-11-20
70-79	2020-11-21
70-79	2020-11-22
70-79	2020-11-23
70-79	2020-11-23
70-79	2020-11-24
70-79	2020-11-24
70-79	2020-11-24
70-79	2020-11-25
70-79	2020-11-27
70-79	2020-11-27
70-79	2020-11-29
70-79	2020-11-29
70-79	2020-11-30
70-79	2020-11-30
70-79	2020-12-01
70-79	2020-12-01
70-79	2020-12-02
70-79	2020-12-03
70-79	2020-12-03
70-79	2020-12-03
70-79	2020-12-04
70-79	2020-12-05
70-79	2020-12-06
70-79	2020-12-06
70-79	2020-12-06
70-79	2020-12-07
70-79	2020-12-07
70-79	2020-12-08
70-79	2020-12-08
70-79	2020-12-08
70-79	2020-12-09
70-79	2020-12-09
70-79	2020-12-09
70-79	2020-12-10
70-79	2020-12-12
70-79	2020-12-12
70-79	2020-12-12
70-79	2020-12-13
70-79	2020-12-14
70-79	2020-12-15
70-79	2020-12-15
70-79	2020-12-16
70-79	2020-12-16
70-79	2020-12-17
70-79	2020-12-17
70-79	2020-12-17
70-79	2020-12-18
70-79	2020-12-18
70-79	2020-12-18
70-79	2020-12-19
70-79	2020-12-19
70-79	2020-12-19
70-79	2020-12-21
70-79	2020-12-22
70-79	2020-12-22
70-79	2020-12-22
70-79	2020-12-22
70-79	2020-12-22
70-79	2020-12-22
70-79	2020-12-23
70-79	2020-12-24
70-79	2020-12-25
70-79	2020-12-25
70-79	2020-12-26
70-79	2020-12-26
70-79	2020-12-26
70-79	2020-12-26
70-79	2020-12-27
70-79	2020-12-27
70-79	2020-12-28
70-79	2020-12-28
70-79	2020-12-28
70-79	2020-12-28
70-79	2020-12-29
70-79	2020-12-29
70-79	2020-12-30
70-79	2020-12-30
70-79	2020-12-31
70-79	2020-12-31
70-79	2021-01-01
70-79	2021-01-01
70-79	2021-01-01
70-79	2021-01-02
70-79	2021-01-02
70-79	2021-01-03
70-79	2021-01-04
70-79	2021-01-04
70-79	2021-01-04
70-79	2021-01-05
70-79	2021-01-05
70-79	2021-01-05
70-79	2021-01-05
70-79	2021-01-05
70-79	2021-01-06
70-79	2021-01-06
70-79	2021-01-07
70-79	2021-01-07
70-79	2021-01-07
70-79	2021-01-07
70-79	2021-01-07
70-79	2021-01-07
70-79	2021-01-08
70-79	2021-01-08
70-79	2021-01-09
70-79	2021-01-09
70-79	2021-01-12
70-79	2021-01-12
70-79	2021-01-12
70-79	2021-01-12
70-79	2021-01-12
70-79	2021-01-14
70-79	2021-01-14
70-79	2021-01-14
70-79	2021-01-14
70-79	2021-01-14
70-79	2021-01-15
70-79	2021-01-15
70-79	2021-01-15
70-79	2021-01-16
70-79	2021-01-17
70-79	2021-01-17
70-79	2021-01-18
70-79	2021-01-18
70-79	2021-01-19
70-79	2021-01-19
70-79	2021-01-19
70-79	2021-01-20
70-79	2021-01-20
70-79	2021-01-20
70-79	2021-01-20
70-79	2021-01-20
70-79	2021-01-21
70-79	2021-01-21
70-79	2021-01-21
70-79	2021-01-21
70-79	2021-01-22
70-79	2021-01-22
70-79	2021-01-22
70-79	2021-01-23
70-79	2021-01-23
70-79	2021-01-24
70-79	2021-01-24
70-79	2021-01-24
70-79	2021-01-26
70-79	2021-01-26
70-79	2021-01-26
70-79	2021-01-26
70-79	2021-01-26
70-79	2021-01-27
70-79	2021-01-27
70-79	2021-01-27
70-79	2021-01-28
70-79	2021-01-29
70-79	2021-01-29
70-79	2021-01-29
70-79	2021-01-29
70-79	2021-01-29
70-79	2021-01-29
70-79	2021-01-29
70-79	2021-01-29
70-79	2021-01-30
70-79	2021-01-30
70-79	2021-01-31
70-79	2021-01-31
70-79	2021-01-31
70-79	2021-02-01
70-79	2021-02-01
70-79	2021-02-01
70-79	2021-02-02
70-79	2021-02-02
70-79	2021-02-02
70-79	2021-02-02
70-79	2021-02-04
70-79	2021-02-04
70-79	2021-02-04
70-79	2021-02-05
70-79	2021-02-05
70-79	2021-02-05
70-79	2021-02-06
70-79	2021-02-07
70-79	2021-02-07
70-79	2021-02-07
70-79	2021-02-07
70-79	2021-02-07
70-79	2021-02-08
70-79	2021-02-08
70-79	2021-02-08
70-79	2021-02-08
70-79	2021-02-09
70-79	2021-02-09
70-79	2021-02-11
70-79	2021-02-11
70-79	2021-02-11
70-79	2021-02-12
70-79	2021-02-12
70-79	2021-02-12
70-79	2021-02-15
70-79	2021-02-15
70-79	2021-02-15
70-79	2021-02-16
70-79	2021-02-18
70-79	2021-02-19
70-79	2021-02-19
70-79	2021-02-21
70-79	2021-02-22
70-79	2021-02-24
70-79	2021-02-25
70-79	2021-02-25
70-79	2021-02-25
70-79	2021-03-01
70-79	2021-03-01
70-79	2021-03-04
70-79	2021-03-06
70-79	2021-03-08
70-79	2021-03-09
70-79	2021-03-11
70-79	2021-03-12
70-79	2021-03-14
70-79	2021-03-14
70-79	2021-03-18
70-79	2021-03-19
70-79	2021-03-23
70-79	2021-03-23
70-79	2021-03-23
70-79	2021-03-26
70-79	2021-03-27
70-79	2021-03-31
70-79	2021-04-03
70-79	2021-04-03
70-79	2021-04-04
70-79	2021-04-05
70-79	2021-04-05
70-79	2021-04-06
70-79	2021-04-08
70-79	2021-04-08
70-79	2021-04-09
70-79	2021-04-10
70-79	2021-04-11
70-79	2021-04-11
70-79	2021-04-11
70-79	2021-04-12
70-79	2021-04-12
70-79	2021-04-12
70-79	2021-04-12
70-79	2021-04-12
70-79	2021-04-13
70-79	2021-04-13
70-79	2021-04-15
70-79	2021-04-15
70-79	2021-04-15
70-79	2021-04-16
70-79	2021-04-16
70-79	2021-04-16
70-79	2021-04-17
70-79	2021-04-17
70-79	2021-04-17
70-79	2021-04-18
70-79	2021-04-19
70-79	2021-04-19
70-79	2021-04-19
70-79	2021-04-19
70-79	2021-04-19
70-79	2021-04-20
70-79	2021-04-20
70-79	2021-04-20
70-79	2021-04-20
70-79	2021-04-20
70-79	2021-04-21
70-79	2021-04-21
70-79	2021-04-22
70-79	2021-04-22
70-79	2021-04-22
70-79	2021-04-22
70-79	2021-04-23
70-79	2021-04-23
70-79	2021-04-23
70-79	2021-04-23
70-79	2021-04-23
70-79	2021-04-23
70-79	2021-04-23
70-79	2021-04-24
70-79	2021-04-24
70-79	2021-04-24
70-79	2021-04-24
70-79	2021-04-24
70-79	2021-04-25
70-79	2021-04-25
70-79	2021-04-25
70-79	2021-04-25
70-79	2021-04-25
70-79	2021-04-25
70-79	2021-04-25
70-79	2021-04-25
70-79	2021-04-25
70-79	2021-04-26
70-79	2021-04-26
70-79	2021-04-26
70-79	2021-04-26
70-79	2021-04-26
70-79	2021-04-26
70-79	2021-04-27
70-79	2021-04-27
70-79	2021-04-27
70-79	2021-04-27
70-79	2021-04-27
70-79	2021-04-27
70-79	2021-04-27
70-79	2021-04-27
70-79	2021-04-27
70-79	2021-04-27
70-79	2021-04-28
70-79	2021-04-28
70-79	2021-04-28
70-79	2021-04-28
70-79	2021-04-28
70-79	2021-04-28
70-79	2021-04-28
70-79	2021-04-28
70-79	2021-04-29
70-79	2021-04-29
70-79	2021-04-29
70-79	2021-04-29
70-79	2021-04-29
70-79	2021-04-29
70-79	2021-04-29
70-79	2021-04-29
70-79	2021-04-30
70-79	2021-04-30
70-79	2021-04-30
70-79	2021-04-30
70-79	2021-04-30
70-79	2021-04-30
70-79	2021-04-30
70-79	2021-04-30
70-79	2021-04-30
70-79	2021-04-30
70-79	2021-04-30
70-79	2021-04-30
70-79	2021-04-30
70-79	2021-04-30
70-79	2021-05-01
70-79	2021-05-01
70-79	2021-05-01
70-79	2021-05-01
70-79	2021-05-01
70-79	2021-05-01
70-79	2021-05-01
70-79	2021-05-01
70-79	2021-05-01
70-79	2021-05-01
70-79	2021-05-02
70-79	2021-05-02
70-79	2021-05-02
70-79	2021-05-02
70-79	2021-05-02
70-79	2021-05-02
70-79	2021-05-02
70-79	2021-05-03
70-79	2021-05-03
70-79	2021-05-03
70-79	2021-05-03
70-79	2021-05-03
70-79	2021-05-04
70-79	2021-05-04
70-79	2021-05-04
70-79	2021-05-04
70-79	2021-05-04
70-79	2021-05-04
70-79	2021-05-04
70-79	2021-05-04
70-79	2021-05-04
70-79	2021-05-05
70-79	2021-05-05
70-79	2021-05-05
70-79	2021-05-05
70-79	2021-05-05
70-79	2021-05-05
70-79	2021-05-05
70-79	2021-05-05
70-79	2021-05-06
70-79	2021-05-06
70-79	2021-05-06
70-79	2021-05-06
70-79	2021-05-06
70-79	2021-05-06
70-79	2021-05-06
70-79	2021-05-06
70-79	2021-05-06
70-79	2021-05-06
70-79	2021-05-06
70-79	2021-05-06
70-79	2021-05-07
70-79	2021-05-07
70-79	2021-05-07
70-79	2021-05-07
70-79	2021-05-07
70-79	2021-05-07
70-79	2021-05-07
70-79	2021-05-07
70-79	2021-05-07
70-79	2021-05-07
70-79	2021-05-07
70-79	2021-05-07
70-79	2021-05-07
70-79	2021-05-08
70-79	2021-05-08
70-79	2021-05-08
70-79	2021-05-08
70-79	2021-05-08
70-79	2021-05-08
70-79	2021-05-08
70-79	2021-05-08
70-79	2021-05-08
70-79	2021-05-08
70-79	2021-05-09
70-79	2021-05-09
70-79	2021-05-09
70-79	2021-05-09
70-79	2021-05-09
70-79	2021-05-09
70-79	2021-05-09
70-79	2021-05-09
70-79	2021-05-09
70-79	2021-05-10
70-79	2021-05-10
70-79	2021-05-10
70-79	2021-05-10
70-79	2021-05-10
70-79	2021-05-10
70-79	2021-05-10
70-79	2021-05-10
70-79	2021-05-10
70-79	2021-05-11
70-79	2021-05-11
70-79	2021-05-11
70-79	2021-05-11
70-79	2021-05-11
70-79	2021-05-11
70-79	2021-05-11
70-79	2021-05-11
70-79	2021-05-11
70-79	2021-05-11
70-79	2021-05-12
70-79	2021-05-12
70-79	2021-05-12
70-79	2021-05-12
70-79	2021-05-12
70-79	2021-05-12
70-79	2021-05-12
70-79	2021-05-12
70-79	2021-05-12
70-79	2021-05-12
70-79	2021-05-13
70-79	2021-05-13
70-79	2021-05-13
70-79	2021-05-13
70-79	2021-05-13
70-79	2021-05-14
70-79	2021-05-14
70-79	2021-05-14
70-79	2021-05-14
70-79	2021-05-14
70-79	2021-05-14
70-79	2021-05-14
70-79	2021-05-14
70-79	2021-05-14
70-79	2021-05-14
70-79	2021-05-14
70-79	2021-05-15
70-79	2021-05-15
70-79	2021-05-15
70-79	2021-05-15
70-79	2021-05-15
70-79	2021-05-15
70-79	2021-05-16
70-79	2021-05-16
70-79	2021-05-16
70-79	2021-05-16
70-79	2021-05-16
70-79	2021-05-16
70-79	2021-05-16
70-79	2021-05-17
70-79	2021-05-17
70-79	2021-05-17
70-79	2021-05-17
70-79	2021-05-17
70-79	2021-05-18
70-79	2021-05-18
70-79	2021-05-18
70-79	2021-05-18
70-79	2021-05-18
70-79	2021-05-19
70-79	2021-05-19
70-79	2021-05-19
70-79	2021-05-19
70-79	2021-05-19
70-79	2021-05-19
70-79	2021-05-19
70-79	2021-05-19
70-79	2021-05-19
70-79	2021-05-19
70-79	2021-05-19
70-79	2021-05-20
70-79	2021-05-20
70-79	2021-05-20
70-79	2021-05-20
70-79	2021-05-20
70-79	2021-05-20
70-79	2021-05-20
70-79	2021-05-20
70-79	2021-05-20
70-79	2021-05-20
70-79	2021-05-21
70-79	2021-05-21
70-79	2021-05-21
70-79	2021-05-21
70-79	2021-05-21
70-79	2021-05-21
70-79	2021-05-21
70-79	2021-05-21
70-79	2021-05-21
70-79	2021-05-21
70-79	2021-05-21
70-79	2021-05-22
70-79	2021-05-22
70-79	2021-05-22
70-79	2021-05-22
70-79	2021-05-22
70-79	2021-05-22
70-79	2021-05-22
70-79	2021-05-22
70-79	2021-05-22
70-79	2021-05-22
70-79	2021-05-22
70-79	2021-05-23
70-79	2021-05-23
70-79	2021-05-23
70-79	2021-05-23
70-79	2021-05-23
70-79	2021-05-23
70-79	2021-05-23
70-79	2021-05-23
70-79	2021-05-23
70-79	2021-05-24
70-79	2021-05-24
70-79	2021-05-24
70-79	2021-05-24
70-79	2021-05-24
70-79	2021-05-24
70-79	2021-05-24
70-79	2021-05-24
70-79	2021-05-25
70-79	2021-05-25
70-79	2021-05-25
70-79	2021-05-25
70-79	2021-05-25
70-79	2021-05-26
70-79	2021-05-26
70-79	2021-05-26
70-79	2021-05-26
70-79	2021-05-26
70-79	2021-05-26
70-79	2021-05-27
70-79	2021-05-27
70-79	2021-05-27
70-79	2021-05-27
70-79	2021-05-27
70-79	2021-05-28
70-79	2021-05-28
70-79	2021-05-28
70-79	2021-05-28
70-79	2021-05-28
70-79	2021-05-29
70-79	2021-05-29
70-79	2021-05-29
70-79	2021-05-29
70-79	2021-05-29
70-79	2021-05-29
70-79	2021-05-30
70-79	2021-05-30
70-79	2021-05-30
70-79	2021-05-30
70-79	2021-05-30
70-79	2021-05-30
70-79	2021-05-30
70-79	2021-05-31
70-79	2021-05-31
70-79	2021-05-31
70-79	2021-05-31
70-79	2021-06-01
70-79	2021-06-01
70-79	2021-06-01
70-79	2021-06-01
70-79	2021-06-02
70-79	2021-06-03
70-79	2021-06-03
70-79	2021-06-03
70-79	2021-06-04
70-79	2021-06-04
70-79	2021-06-04
70-79	2021-06-04
70-79	2021-06-05
70-79	2021-06-06
70-79	2021-06-06
70-79	2021-06-06
70-79	2021-06-06
70-79	2021-06-06
70-79	2021-06-06
70-79	2021-06-06
70-79	2021-06-07
70-79	2021-06-07
70-79	2021-06-07
70-79	2021-06-09
70-79	2021-06-09
70-79	2021-06-10
70-79	2021-06-10
70-79	2021-06-11
70-79	2021-06-11
70-79	2021-06-12
70-79	2021-06-12
70-79	2021-06-12
70-79	2021-06-13
70-79	2021-06-13
70-79	2021-06-13
70-79	2021-06-14
70-79	2021-06-14
70-79	2021-06-15
70-79	2021-06-15
70-79	2021-06-15
70-79	2021-06-16
70-79	2021-06-16
70-79	2021-06-17
70-79	2021-06-17
70-79	2021-06-17
70-79	2021-06-19
70-79	2021-06-20
70-79	2021-06-21
70-79	2021-06-22
70-79	2021-06-22
70-79	2021-06-22
70-79	2021-06-23
70-79	2021-06-23
70-79	2021-06-24
70-79	2021-06-24
70-79	2021-06-25
70-79	2021-06-26
70-79	2021-06-28
70-79	2021-07-04
70-79	2021-07-06
70-79	2021-07-06
70-79	2021-07-06
70-79	2021-07-11
70-79	2021-07-12
70-79	2021-07-13
70-79	2021-07-17
70-79	2021-07-20
70-79	2021-07-20
70-79	2021-07-24
70-79	2021-07-24
70-79	2021-07-29
70-79	2021-08-04
70-79	2021-08-04
70-79	2021-08-06
70-79	2021-08-07
70-79	2021-08-08
70-79	2021-08-10
70-79	2021-08-16
70-79	2021-08-17
70-79	2021-08-17
70-79	2021-08-17
70-79	2021-08-20
70-79	2021-08-20
70-79	2021-08-21
70-79	2021-08-21
70-79	2021-08-22
70-79	2021-08-23
70-79	2021-08-23
70-79	2021-08-23
70-79	2021-08-27
70-79	2021-08-28
70-79	2021-08-28
70-79	2021-08-30
70-79	2021-09-01
70-79	2021-09-02
70-79	2021-09-02
70-79	2021-09-03
70-79	2021-09-04
70-79	2021-09-04
70-79	2021-09-04
70-79	2021-09-04
70-79	2021-09-07
70-79	2021-09-11
70-79	2021-09-11
70-79	2021-09-11
70-79	2021-09-12
70-79	2021-09-15
70-79	2021-09-17
70-79	2021-09-18
70-79	2021-09-18
70-79	2021-09-18
70-79	2021-09-18
70-79	2021-09-19
70-79	2021-09-19
70-79	2021-09-20
70-79	2021-09-20
70-79	2021-09-20
70-79	2021-09-21
70-79	2021-09-21
70-79	2021-09-22
70-79	2021-09-22
70-79	2021-09-23
70-79	2021-09-24
70-79	2021-09-25
70-79	2021-09-26
70-79	2021-09-27
70-79	2021-09-27
70-79	2021-09-29
70-79	2021-10-03
70-79	2021-10-04
70-79	2021-10-04
70-79	2021-10-05
70-79	2021-10-05
70-79	2021-10-11
70-79	2021-10-12
70-79	2021-10-13
70-79	2021-10-15
70-79	2021-10-17
70-79	2021-10-19
70-79	2021-10-20
70-79	2021-10-30
70-79	2021-11-03
70-79	2021-11-03
70-79	2021-11-09
70-79	2021-11-15
70-79	2021-11-18
70-79	2021-11-25
70-79	2022-01-13
70-79	2022-01-17
70-79	2022-01-19
70-79	2022-01-20
70-79	2022-01-20
70-79	2022-01-23
70-79	2022-01-23
70-79	2022-01-24
70-79	2022-01-24
70-79	2022-01-25
70-79	2022-01-26
70-79	2022-01-26
70-79	2022-01-27
70-79	2022-01-27
70-79	2022-01-27
70-79	2022-01-28
70-79	2022-01-29
70-79	2022-01-29
70-79	2022-01-29
70-79	2022-01-29
70-79	2022-01-29
70-79	2022-01-29
70-79	2022-01-30
70-79	2022-01-30
70-79	2022-01-30
70-79	2022-01-31
70-79	2022-01-31
70-79	2022-01-31
80-89	2020-04-02
80-89	2020-04-08
80-89	2020-04-15
80-89	2020-04-18
80-89	2020-04-19
80-89	2020-04-22
80-89	2020-04-22
80-89	2020-04-22
80-89	2020-04-23
80-89	2020-04-23
80-89	2020-04-24
80-89	2020-04-24
80-89	2020-04-25
80-89	2020-04-25
80-89	2020-04-25
80-89	2020-04-26
80-89	2020-04-27
80-89	2020-04-27
80-89	2020-04-27
80-89	2020-04-28
80-89	2020-04-29
80-89	2020-04-30
80-89	2020-05-01
80-89	2020-05-01
80-89	2020-05-02
80-89	2020-05-02
80-89	2020-05-03
80-89	2020-05-03
80-89	2020-05-04
80-89	2020-05-06
80-89	2020-05-08
80-89	2020-05-10
80-89	2020-05-10
80-89	2020-05-15
80-89	2020-05-15
80-89	2020-05-18
80-89	2020-05-19
80-89	2020-05-19
80-89	2020-05-20
80-89	2020-05-22
80-89	2020-05-25
80-89	2020-05-29
80-89	2020-06-12
80-89	2020-07-24
80-89	2020-08-03
80-89	2020-08-03
80-89	2020-08-06
80-89	2020-08-07
80-89	2020-08-12
80-89	2020-08-13
80-89	2020-08-13
80-89	2020-08-13
80-89	2020-08-14
80-89	2020-08-14
80-89	2020-08-15
80-89	2020-08-15
80-89	2020-08-15
80-89	2020-08-17
80-89	2020-08-17
80-89	2020-08-17
80-89	2020-08-17
80-89	2020-08-17
80-89	2020-08-18
80-89	2020-08-18
80-89	2020-08-18
80-89	2020-08-18
80-89	2020-08-20
80-89	2020-08-20
80-89	2020-08-20
80-89	2020-08-21
80-89	2020-08-21
80-89	2020-08-22
80-89	2020-08-23
80-89	2020-08-24
80-89	2020-08-25
80-89	2020-08-25
80-89	2020-08-25
80-89	2020-08-25
80-89	2020-08-27
80-89	2020-08-27
80-89	2020-08-27
80-89	2020-08-27
80-89	2020-08-27
80-89	2020-08-28
80-89	2020-08-28
80-89	2020-08-28
80-89	2020-08-29
80-89	2020-08-30
80-89	2020-08-30
80-89	2020-08-30
80-89	2020-08-31
80-89	2020-08-31
80-89	2020-09-03
80-89	2020-09-04
80-89	2020-09-06
80-89	2020-09-07
80-89	2020-09-07
80-89	2020-09-08
80-89	2020-09-09
80-89	2020-09-09
80-89	2020-09-11
80-89	2020-09-11
80-89	2020-09-11
80-89	2020-09-12
80-89	2020-09-12
80-89	2020-09-14
80-89	2020-09-15
80-89	2020-09-15
80-89	2020-09-16
80-89	2020-09-16
80-89	2020-09-17
80-89	2020-09-21
80-89	2020-09-21
80-89	2020-09-21
80-89	2020-09-23
80-89	2020-09-24
80-89	2020-09-24
80-89	2020-09-24
80-89	2020-09-25
80-89	2020-09-26
80-89	2020-09-27
80-89	2020-09-30
80-89	2020-09-30
80-89	2020-09-30
80-89	2020-10-01
80-89	2020-10-01
80-89	2020-10-01
80-89	2020-10-02
80-89	2020-10-02
80-89	2020-10-05
80-89	2020-10-06
80-89	2020-10-09
80-89	2020-10-09
80-89	2020-10-11
80-89	2020-10-15
80-89	2020-10-16
80-89	2020-10-17
80-89	2020-10-20
80-89	2020-10-20
80-89	2020-10-21
80-89	2020-10-21
80-89	2020-10-21
80-89	2020-10-23
80-89	2020-10-24
80-89	2020-10-29
80-89	2020-10-30
80-89	2020-10-30
80-89	2020-11-02
80-89	2020-11-02
80-89	2020-11-02
80-89	2020-11-05
80-89	2020-11-07
80-89	2020-11-09
80-89	2020-11-09
80-89	2020-11-10
80-89	2020-11-12
80-89	2020-11-13
80-89	2020-11-15
80-89	2020-11-15
80-89	2020-11-15
80-89	2020-11-17
80-89	2020-11-18
80-89	2020-11-18
80-89	2020-11-19
80-89	2020-11-20
80-89	2020-11-20
80-89	2020-11-22
80-89	2020-11-23
80-89	2020-11-24
80-89	2020-11-24
80-89	2020-11-25
80-89	2020-11-25
80-89	2020-11-25
80-89	2020-11-25
80-89	2020-11-25
80-89	2020-11-26
80-89	2020-11-26
80-89	2020-11-26
80-89	2020-11-27
80-89	2020-11-27
80-89	2020-11-27
80-89	2020-11-27
80-89	2020-11-28
80-89	2020-11-28
80-89	2020-11-29
80-89	2020-11-30
80-89	2020-11-30
80-89	2020-11-30
80-89	2020-11-30
80-89	2020-11-30
80-89	2020-12-01
80-89	2020-12-01
80-89	2020-12-02
80-89	2020-12-02
80-89	2020-12-02
80-89	2020-12-03
80-89	2020-12-03
80-89	2020-12-04
80-89	2020-12-04
80-89	2020-12-04
80-89	2020-12-04
80-89	2020-12-04
80-89	2020-12-05
80-89	2020-12-05
80-89	2020-12-05
80-89	2020-12-05
80-89	2020-12-06
80-89	2020-12-07
80-89	2020-12-07
80-89	2020-12-07
80-89	2020-12-07
80-89	2020-12-08
80-89	2020-12-08
80-89	2020-12-09
80-89	2020-12-09
80-89	2020-12-09
80-89	2020-12-10
80-89	2020-12-10
80-89	2020-12-10
80-89	2020-12-10
80-89	2020-12-11
80-89	2020-12-11
80-89	2020-12-11
80-89	2020-12-12
80-89	2020-12-12
80-89	2020-12-12
80-89	2020-12-13
80-89	2020-12-13
80-89	2020-12-13
80-89	2020-12-13
80-89	2020-12-13
80-89	2020-12-13
80-89	2020-12-14
80-89	2020-12-14
80-89	2020-12-14
80-89	2020-12-14
80-89	2020-12-15
80-89	2020-12-15
80-89	2020-12-15
80-89	2020-12-15
80-89	2020-12-16
80-89	2020-12-16
80-89	2020-12-16
80-89	2020-12-16
80-89	2020-12-16
80-89	2020-12-17
80-89	2020-12-17
80-89	2020-12-17
80-89	2020-12-17
80-89	2020-12-17
80-89	2020-12-17
80-89	2020-12-17
80-89	2020-12-17
80-89	2020-12-18
80-89	2020-12-18
80-89	2020-12-18
80-89	2020-12-18
80-89	2020-12-19
80-89	2020-12-19
80-89	2020-12-19
80-89	2020-12-20
80-89	2020-12-20
80-89	2020-12-20
80-89	2020-12-20
80-89	2020-12-20
80-89	2020-12-20
80-89	2020-12-21
80-89	2020-12-21
80-89	2020-12-21
80-89	2020-12-21
80-89	2020-12-21
80-89	2020-12-21
80-89	2020-12-22
80-89	2020-12-22
80-89	2020-12-22
80-89	2020-12-22
80-89	2020-12-22
80-89	2020-12-23
80-89	2020-12-23
80-89	2020-12-23
80-89	2020-12-23
80-89	2020-12-23
80-89	2020-12-24
80-89	2020-12-24
80-89	2020-12-25
80-89	2020-12-25
80-89	2020-12-25
80-89	2020-12-25
80-89	2020-12-26
80-89	2020-12-27
80-89	2020-12-27
80-89	2020-12-27
80-89	2020-12-27
80-89	2020-12-27
80-89	2020-12-28
80-89	2020-12-28
80-89	2020-12-28
80-89	2020-12-28
80-89	2020-12-28
80-89	2020-12-28
80-89	2020-12-29
80-89	2020-12-29
80-89	2020-12-29
80-89	2020-12-30
80-89	2020-12-30
80-89	2020-12-30
80-89	2020-12-30
80-89	2020-12-31
80-89	2020-12-31
80-89	2020-12-31
80-89	2020-12-31
80-89	2020-12-31
80-89	2021-01-01
80-89	2021-01-01
80-89	2021-01-01
80-89	2021-01-01
80-89	2021-01-01
80-89	2021-01-01
80-89	2021-01-02
80-89	2021-01-02
80-89	2021-01-02
80-89	2021-01-02
80-89	2021-01-02
80-89	2021-01-03
80-89	2021-01-04
80-89	2021-01-04
80-89	2021-01-04
80-89	2021-01-05
80-89	2021-01-05
80-89	2021-01-06
80-89	2021-01-06
80-89	2021-01-06
80-89	2021-01-06
80-89	2021-01-06
80-89	2021-01-06
80-89	2021-01-07
80-89	2021-01-07
80-89	2021-01-07
80-89	2021-01-07
80-89	2021-01-08
80-89	2021-01-08
80-89	2021-01-08
80-89	2021-01-08
80-89	2021-01-08
80-89	2021-01-09
80-89	2021-01-09
80-89	2021-01-09
80-89	2021-01-09
80-89	2021-01-09
80-89	2021-01-09
80-89	2021-01-10
80-89	2021-01-10
80-89	2021-01-10
80-89	2021-01-10
80-89	2021-01-10
80-89	2021-01-11
80-89	2021-01-11
80-89	2021-01-11
80-89	2021-01-11
80-89	2021-01-11
80-89	2021-01-11
80-89	2021-01-12
80-89	2021-01-12
80-89	2021-01-12
80-89	2021-01-13
80-89	2021-01-13
80-89	2021-01-13
80-89	2021-01-13
80-89	2021-01-13
80-89	2021-01-13
80-89	2021-01-14
80-89	2021-01-14
80-89	2021-01-14
80-89	2021-01-14
80-89	2021-01-15
80-89	2021-01-15
80-89	2021-01-15
80-89	2021-01-15
80-89	2021-01-15
80-89	2021-01-15
80-89	2021-01-16
80-89	2021-01-16
80-89	2021-01-16
80-89	2021-01-17
80-89	2021-01-17
80-89	2021-01-17
80-89	2021-01-17
80-89	2021-01-17
80-89	2021-01-17
80-89	2021-01-17
80-89	2021-01-17
80-89	2021-01-18
80-89	2021-01-18
80-89	2021-01-18
80-89	2021-01-18
80-89	2021-01-18
80-89	2021-01-18
80-89	2021-01-19
80-89	2021-01-19
80-89	2021-01-19
80-89	2021-01-19
80-89	2021-01-19
80-89	2021-01-20
80-89	2021-01-20
80-89	2021-01-20
80-89	2021-01-20
80-89	2021-01-20
80-89	2021-01-20
80-89	2021-01-21
80-89	2021-01-21
80-89	2021-01-21
80-89	2021-01-21
80-89	2021-01-21
80-89	2021-01-21
80-89	2021-01-22
80-89	2021-01-22
80-89	2021-01-22
80-89	2021-01-22
80-89	2021-01-22
80-89	2021-01-22
80-89	2021-01-23
80-89	2021-01-23
80-89	2021-01-23
80-89	2021-01-24
80-89	2021-01-24
80-89	2021-01-24
80-89	2021-01-24
80-89	2021-01-24
80-89	2021-01-25
80-89	2021-01-25
80-89	2021-01-25
80-89	2021-01-25
80-89	2021-01-25
80-89	2021-01-25
80-89	2021-01-26
80-89	2021-01-26
80-89	2021-01-26
80-89	2021-01-26
80-89	2021-01-27
80-89	2021-01-27
80-89	2021-01-27
80-89	2021-01-27
80-89	2021-01-27
80-89	2021-01-27
80-89	2021-01-27
80-89	2021-01-28
80-89	2021-01-28
80-89	2021-01-28
80-89	2021-01-28
80-89	2021-01-28
80-89	2021-01-29
80-89	2021-01-29
80-89	2021-01-29
80-89	2021-01-30
80-89	2021-01-30
80-89	2021-01-30
80-89	2021-01-30
80-89	2021-01-30
80-89	2021-01-31
80-89	2021-01-31
80-89	2021-02-01
80-89	2021-02-01
80-89	2021-02-01
80-89	2021-02-01
80-89	2021-02-01
80-89	2021-02-01
80-89	2021-02-01
80-89	2021-02-02
80-89	2021-02-02
80-89	2021-02-02
80-89	2021-02-02
80-89	2021-02-02
80-89	2021-02-03
80-89	2021-02-03
80-89	2021-02-03
80-89	2021-02-03
80-89	2021-02-03
80-89	2021-02-04
80-89	2021-02-04
80-89	2021-02-04
80-89	2021-02-04
80-89	2021-02-05
80-89	2021-02-05
80-89	2021-02-05
80-89	2021-02-05
80-89	2021-02-05
80-89	2021-02-05
80-89	2021-02-05
80-89	2021-02-05
80-89	2021-02-05
80-89	2021-02-05
80-89	2021-02-06
80-89	2021-02-06
80-89	2021-02-06
80-89	2021-02-07
80-89	2021-02-07
80-89	2021-02-07
80-89	2021-02-07
80-89	2021-02-08
80-89	2021-02-08
80-89	2021-02-08
80-89	2021-02-08
80-89	2021-02-09
80-89	2021-02-09
80-89	2021-02-09
80-89	2021-02-09
80-89	2021-02-10
80-89	2021-02-10
80-89	2021-02-10
80-89	2021-02-10
80-89	2021-02-10
80-89	2021-02-10
80-89	2021-02-10
80-89	2021-02-11
80-89	2021-02-11
80-89	2021-02-11
80-89	2021-02-11
80-89	2021-02-11
80-89	2021-02-12
80-89	2021-02-12
80-89	2021-02-12
80-89	2021-02-13
80-89	2021-02-13
80-89	2021-02-14
80-89	2021-02-14
80-89	2021-02-14
80-89	2021-02-15
80-89	2021-02-15
80-89	2021-02-16
80-89	2021-02-16
80-89	2021-02-17
80-89	2021-02-17
80-89	2021-02-17
80-89	2021-02-18
80-89	2021-02-19
80-89	2021-02-20
80-89	2021-02-21
80-89	2021-02-21
80-89	2021-02-22
80-89	2021-02-23
80-89	2021-02-23
80-89	2021-02-24
80-89	2021-02-24
80-89	2021-02-24
80-89	2021-02-25
80-89	2021-02-27
80-89	2021-02-27
80-89	2021-02-28
80-89	2021-02-28
80-89	2021-03-01
80-89	2021-03-04
80-89	2021-03-04
80-89	2021-03-05
80-89	2021-03-06
80-89	2021-03-06
80-89	2021-03-06
80-89	2021-03-08
80-89	2021-03-08
80-89	2021-03-12
80-89	2021-03-12
80-89	2021-03-14
80-89	2021-03-15
80-89	2021-03-17
80-89	2021-03-21
80-89	2021-03-21
80-89	2021-03-21
80-89	2021-03-21
80-89	2021-03-25
80-89	2021-03-26
80-89	2021-03-26
80-89	2021-03-29
80-89	2021-03-29
80-89	2021-03-30
80-89	2021-04-01
80-89	2021-04-01
80-89	2021-04-02
80-89	2021-04-02
80-89	2021-04-03
80-89	2021-04-03
80-89	2021-04-04
80-89	2021-04-06
80-89	2021-04-06
80-89	2021-04-06
80-89	2021-04-07
80-89	2021-04-09
80-89	2021-04-09
80-89	2021-04-09
80-89	2021-04-09
80-89	2021-04-09
80-89	2021-04-10
80-89	2021-04-11
80-89	2021-04-11
80-89	2021-04-12
80-89	2021-04-12
80-89	2021-04-13
80-89	2021-04-13
80-89	2021-04-13
80-89	2021-04-13
80-89	2021-04-13
80-89	2021-04-13
80-89	2021-04-14
80-89	2021-04-14
80-89	2021-04-14
80-89	2021-04-14
80-89	2021-04-14
80-89	2021-04-14
80-89	2021-04-15
80-89	2021-04-15
80-89	2021-04-15
80-89	2021-04-15
80-89	2021-04-16
80-89	2021-04-16
80-89	2021-04-16
80-89	2021-04-16
80-89	2021-04-16
80-89	2021-04-16
80-89	2021-04-17
80-89	2021-04-17
80-89	2021-04-17
80-89	2021-04-17
80-89	2021-04-17
80-89	2021-04-17
80-89	2021-04-18
80-89	2021-04-18
80-89	2021-04-18
80-89	2021-04-18
80-89	2021-04-19
80-89	2021-04-19
80-89	2021-04-19
80-89	2021-04-19
80-89	2021-04-19
80-89	2021-04-19
80-89	2021-04-19
80-89	2021-04-19
80-89	2021-04-19
80-89	2021-04-19
80-89	2021-04-19
80-89	2021-04-19
80-89	2021-04-20
80-89	2021-04-20
80-89	2021-04-20
80-89	2021-04-20
80-89	2021-04-20
80-89	2021-04-21
80-89	2021-04-21
80-89	2021-04-21
80-89	2021-04-21
80-89	2021-04-21
80-89	2021-04-21
80-89	2021-04-21
80-89	2021-04-21
80-89	2021-04-21
80-89	2021-04-21
80-89	2021-04-21
80-89	2021-04-21
80-89	2021-04-21
80-89	2021-04-21
80-89	2021-04-21
80-89	2021-04-21
80-89	2021-04-21
80-89	2021-04-22
80-89	2021-04-22
80-89	2021-04-22
80-89	2021-04-22
80-89	2021-04-22
80-89	2021-04-22
80-89	2021-04-22
80-89	2021-04-22
80-89	2021-04-22
80-89	2021-04-22
80-89	2021-04-22
80-89	2021-04-23
80-89	2021-04-23
80-89	2021-04-23
80-89	2021-04-23
80-89	2021-04-23
80-89	2021-04-23
80-89	2021-04-23
80-89	2021-04-23
80-89	2021-04-23
80-89	2021-04-23
80-89	2021-04-23
80-89	2021-04-23
80-89	2021-04-23
80-89	2021-04-23
80-89	2021-04-23
80-89	2021-04-23
80-89	2021-04-23
80-89	2021-04-24
80-89	2021-04-24
80-89	2021-04-24
80-89	2021-04-24
80-89	2021-04-24
[truncated: 1,189 more rows]
